# Supplementary material for: Integrated physiological and metabolomic analyses reveal changes during the natural senescence of Quercus mongolica leaves
Source: PLoS One. 2023 Aug 23;18(8):e0289272. doi: 10.1371/journal.pone.0289272 (PMC10446833; doi:10.1371/journal.pone.0289272)
Supplement: S1 Table — (XLSX) [file pone.0289272.s009.xlsx]

## Sheet: Sheet1
Index	Ion mode	Q1 (Da)	Q3 (Da)	Molecular Weight (Da)	Formula	Ionization model	KEGG ID	Compounds	物质	Class I	物质一级分类	Class II	物质二级分类	CAS	Level	mix01	mix02	mix03	Stage1-1	Stage1-2	Stage1-3	Stage2-1	Stage2-2	Stage2-3	Stage3-1	Stage3-2	Stage3-3
pme3200	Positive	74	57	73.064	C2H7N3	[M+H]+	C02294	1-Methylguanidine	1-甲基胍	Nucleotides and derivatives	核苷酸及其衍生物	Nucleotides and derivatives	核苷酸及其衍生物	471-29-4	3	35539	49078	41016	32962	29203	28804	37271	31573	35724	30756	36657	38208
pmb0782	Positive	86.1	69.2	85.089	C5H11N	[M+H]+	C01746	Piperidine	哌啶	Alkaloids	生物碱	Piperidine alkaloids	哌啶类生物碱	110-89-4	3	502260	569720	508400	272620	221170	296380	890620	831810	861210	394220	591420	666990
MWS0502	Positive	90.06	61.03	89.048	C3H7NO2	[M+H]+	C00099	β-Alanine	β-丙氨酸	Amino acids and derivatives	氨基酸及其衍生物	Amino acids and derivatives	氨基酸及其衍生物	107-95-9	3	30008	71948	57132	81783	61053	64686	34023	59948	46566	36228	73199	52114
MWSmce460	Positive	100.08	56.05	99.068	C5H9NO	[M+H]+	-	2-Piperidone	2-哌啶酮	Alkaloids	生物碱	Piperidine alkaloids	哌啶类生物碱	675-20-7	3	10861	10041	9766.3	9	9	9	32187	12499	17768	4566.2	7111	9187.6
Lmqp000873	Positive	101.02	55.02	100.017	C4H4O3	[M+H]+	C19524	Succinic anhydride	琥珀酸酐	Organic acids	有机酸	Organic acids	有机酸	108-30-5	3	266220	251400	224700	366290	518440	400520	410480	184110	194870	275900	230740	223180
mws4052	Positive	102.06	56.05	101.048	C4H7NO2	[M+H]+	C01234	1-Aminocyclopropane-1-carboxylic acid	1-氨基环丙烷-1-羧酸	Organic acids	有机酸	Organic acids	有机酸	22059-21-8	1	65471	97313	83087	43589	86353	91713	9	9	9	106220	118100	208880
MWSmce461	Positive	102.05	56.05	101.048	C4H7NO2	[M+H]+	-	L-Azetidine-2-carboxylic acid	L-吖啶-2-羧酸	Alkaloids	生物碱	Alkaloids	生物碱	2133-34-8	1	89648	109630	80927	58670	113290	102620	9	9	9	176120	105060	158920
Lmgn000219	Negative	101.02	55.02	102.032	C4H6O3	[M-H]-	C00232	Succinic semialdehyde	琥珀酸半醛	Organic acids	有机酸	Organic acids	有机酸	692-29-5	3	18467	13759	11061	3560.3	5058.7	3557.8	16654	9465.1	11648	27643	11907	20426
pmf0256	Negative	101.1	84.7	102.105	C6H14O	[M-H]-	-	3-Methyl-1-pentanol	3-甲基-1-戊醇	Others	其它类	Saccharides and Alcohols	糖及醇类	589-35-5	3	17709	16169	18125	48922	20660	26295	10782	15923	11342	10343	11241	12685
MWSmce585	Positive	104.07	59.01	103.063	C4H9NO2	[M+H]+	-	Methyl 3-aminopropanoate	3-氨基丙酸甲酯	Amino acids and derivatives	氨基酸及其衍生物	Amino acids and derivatives	氨基酸及其衍生物	4138-35-6	3	1553400	1757100	1518500	1934700	2009800	1915200	979970	817440	1252800	1646600	2060700	1901200
pme3017	Positive	104.07	58	103.063	C4H9NO2	[M+H]+	C03665	2-Aminoisobutyric acid	2-氨基异丁酸	Organic acids	有机酸	Organic acids	有机酸	62-57-7	3	1348300	1457300	1352700	1530000	1717600	1768700	879820	734750	1107100	1486200	1840000	1990100
pme3033	Positive	104.07	86	103.063	C4H9NO2	[M+H]+	C01026	N,N-Dimethylglycine	N,N-二甲基甘氨酸	Amino acids and derivatives	氨基酸及其衍生物	Amino acids and derivatives	氨基酸及其衍生物	1118-68-9	3	974190	987390	953500	475200	424760	510500	1723100	1930100	2013700	1010600	971670	1152500
pme3011	Positive	104.07	68.8	103.063	C4H9NO2	[M+H]+	C00334	γ-Aminobutyric acid	γ-氨基丁酸	Organic acids	有机酸	Organic acids	有机酸	56-12-2	3	481720	545680	463360	179170	172050	234840	702500	900350	946940	424450	525280	598760
mws0574	Negative	103.04	57.03	104.047	C4H8O3	[M-H]-	C21297	2-Hydroxyisobutyric acid*	2-羟基异丁酸*	Organic acids	有机酸	Organic acids	有机酸	594-61-6	3	48112	41272	30848	24765	26088	24206	70450	31646	40473	40765	34496	37583
mws0206	Negative	103.04	57.03	104.047	C4H8O3	[M-H]-	C05984	2-Hydroxybutyric Acid*	2-羟基丁酸*	Organic acids	有机酸	Organic acids	有机酸	3347-90-8	3	31895	35904	30969	18085	23956	21862	58532	26663	40338	34133	40704	34254
pme1975	Negative	103	59	104.06	C3H4O4	[M-H]-	C00383	Malonic acid	丙二酸	Organic acids	有机酸	Organic acids	有机酸	141-82-2	3	63715	37944	57069	19236	16475	44750	121060	24420	33197	34270	101260	58309
pmb0484	Positive	104.1	60.1	104.107	C5H14NO+	[M]+	C00114	Choline	胆碱	Alkaloids	生物碱	Alkaloids	生物碱	62-49-7	1	18084000	19738000	18644000	22677000	26781000	23201000	11990000	11460000	15245000	20250000	23041000	23516000
MWS2076	Positive	110.06	65.04	109.053	C6H7NO	[M+H]+	C01987	2-Aminophenol	2-氨基苯酚	Alkaloids	生物碱	Phenolamine	酚胺	95-55-6	3	8371.1	10100	7707.4	9	9	9	23105	16275	22158	9433.9	13054	10301
mws0255	Positive	112.05	95	111.043	C4H5N3O	[M+H]+	C00380	Cytosine	胞嘧啶	Nucleotides and derivatives	核苷酸及其衍生物	Nucleotides and derivatives	核苷酸及其衍生物	71-30-7	3	195720	183880	175360	75626	83467	69499	375620	338840	330810	203300	225580	182460
pme0257	Negative	111.02	80	112.027	C4H4N2O2	[M-H]-	C00106	Uracil	尿嘧啶	Nucleotides and derivatives	核苷酸及其衍生物	Nucleotides and derivatives	核苷酸及其衍生物	66-22-8	1	140410	111080	73017	23912	69488	93245	36558	64817	76850	9	9	9
pme0006	Positive	116.07	70.1	115.063	C5H9NO2	[M+H]+	C00148	L-Proline	L-脯氨酸	Amino acids and derivatives	氨基酸及其衍生物	Amino acids and derivatives	氨基酸及其衍生物	147-85-3	1	39811000	37952000	36188000	3478700	3115800	3517700	27993000	41344000	49753000	36380000	53554000	52518000
mws0376	Negative	115	71	116.011	C4H4O4	[M-H]-	C00122	Fumaric acid	延胡索酸(富马酸,反丁烯二酸)	Organic acids	有机酸	Organic acids	有机酸	110-17-8	2	365410	177690	299350	155750	59925	153460	483110	206370	88147	313400	274680	308830
pme0271	Negative	115	71	116.011	C4H4O4	[M-H]-	C01384	Maleic acid	马来酸 (顺丁烯二酸)	Organic acids	有机酸	Organic acids	有机酸	110-16-7	1	365410	177690	299350	155750	59925	153460	483110	206370	88147	313400	274680	308830
pmb1096	Positive	118.07	91	117.058	C8H7N	[M+H]+	C00463	Indole	吲哚	Alkaloids	生物碱	Plumerane	吲哚类生物碱	120-72-9	1	57729	68210	61798	10737	10809	5917.1	133510	109610	143930	110430	144550	179920
mws2628	Positive	118.09	87.05	117.07	C5H11NO2	[M+H]+	C15987	N-Methyl-4-aminobutyric acid	N-甲基-4-氨基丁酸	Organic acids	有机酸	Organic acids	有机酸	1119-48-8	3	21982	13899	16870	13209	9800	56044	9842.7	6329	13997	17491	7619.2	25015
mws0256	Positive	118.09	72.1	117.079	C5H11NO2	[M+H]+	C00183	L-Valine	L-缬氨酸	Amino acids and derivatives	氨基酸及其衍生物	Amino acids and derivatives	氨基酸及其衍生物	72-18-4	1	3496100	4614400	3888000	213830	168910	208690	2550100	5355400	9553700	8804300	14093000	13106000
pme0120	Positive	118.09	101	117.079	C5H11NO2	[M+H]+	C00431	5-Aminovaleric acid	5-氨基戊酸	Organic acids	有机酸	Organic acids	有机酸	660-88-8	2	10811	17345	7940.6	24271	9417.5	13426	23756	34215	32623	16968	11982	13102
mws0147	Negative	117.06	59	118.063	C5H10O3	[M-H]-	C20827	β-Hydroxyisovaleric acid	β-羟基异戊酸	Organic acids	有机酸	Organic acids	有机酸	625-08-1	3	53430	39861	47538	9	9	9	65465	62898	51909	31490	65689	67103
pme3096	Negative	118	74	119.022	C3H5NO4	[M-H]-	C00872	Aminomalonic acid	氨基丙二酸	Organic acids	有机酸	Organic acids	有机酸	1068-84-4	3	691240	578730	630840	504960	651260	560730	739570	338810	66494	572540	579330	676340
mws0671	Positive	120.07	74.1	119.058	C4H9NO3	[M+H]+	C00263	L-Homoserine	L-高丝氨酸	Amino acids and derivatives	氨基酸及其衍生物	Amino acids and derivatives	氨基酸及其衍生物	672-15-1	1	1743800	2195500	1991800	273010	271370	318210	1531400	2121000	3557900	2505400	2930000	2708000
pmp001287	Positive	120.08	103.05	119.073	C8H9N	[M+H]+	-	N-Benzylmethylene isomethylamine	N-苯亚甲基异甲胺	Alkaloids	生物碱	Alkaloids	生物碱	-	2	2636400	2621200	2255800	451750	512090	616260	2281200	4381500	5976800	2610000	5930200	5399200
MWS4305	Negative	119.04	59.01	120.042	C4H8O4	[M-H]-	C01796	Erythrose	赤藓糖	Others	其它类	Saccharides and Alcohols	糖及醇类	583-50-6	3	27329	38229	36856	16015	9	9	40919	32025	33481	36887	37203	57347
pma0134	Positive	121.04	93.06	120.042	C4H8O4	[M+H]+	C06463	D-Threose	D-苏阿糖	Others	其它类	Saccharides and Alcohols	糖及醇类	95-43-2	3	16857	18637	16481	78637	12433	7668.6	10977	9282.1	24708	27776	12476	6331.7
Lmbp000728	Positive	121.06	77.04	120.058	C8H8O	[M+H]+	C20782	(S)-2-Phenyloxirane	(S)-2-苯基环氧乙烷	Others	其它类	Others	其它	20780-54-5	1	229560	185710	219530	181850	156940	613100	203790	48612	369980	115420	242780	859100
MWSslk106	Positive	122.1	105.07	121.089	C8H11N	[M+H]+	C05332	2-Phenylethylamine	2-苯乙胺	Alkaloids	生物碱	Benzylphenylethylamine alkaloids	苄基苯乙胺类生物碱	156-28-5	3	55172	47001	63156	13958	28700	72537	42526	78680	113320	122980	70089	98425
mws0628	Negative	121.03	92	122.037	C7H6O2	[M-H]-	C00633	4-Hydroxybenzaldehyde	4-羟基苯甲醛	Phenolic acids	酚酸类	Phenolic acids	酚酸类	123-08-0	3	126330	73810	104220	29893	43200	57862	105200	118890	95213	85433	107600	132920
mws0133	Positive	123.06	80.05	122.048	C6H6N2O	[M+H]+	C00153	Nicotinamide	烟酰胺	Others	其它类	Vitamin	维生素	98-92-0	3	62518	75635	69338	93876	94849	74985	96408	43221	46733	79873	92864	73054
pme1216	Negative	122.03	78	123.032	C6H5NO2	[M-H]-	C10164	2-Picolinic acid	2-吡啶甲酸	Organic acids	有机酸	Organic acids	有机酸	98-98-6	3	27543	31363	34790	9	9	9	49056	25660	35758	33085	33990	33959
pme0490	Positive	124.04	78	123.032	C6H5NO2	[M+H]+	C00253	Nicotinic acid (Vitamin B3)	烟酸 (维生素 B3)	Others	其它类	Vitamin	维生素	59-67-6	2	112960	106190	99591	50711	32312	22400	269220	145870	121610	166490	133070	160640
MWSmce039	Positive	124.04	84.05	123.032	C6H5NO2	[M+H]+	C07446	Isonicotinic acid	异烟酸	Others	其它类	Vitamin	维生素	55-22-1	3	21832	25688	23391	29997	17463	24764	14130	30408	22807	14356	17793	30112
MWSmce274	Negative	123.05	93.04	124.052	C7H8O2	[M-H]-	C02323	Salicyl Alcohol	水杨醇；邻羟基苄醇	Others	其它类	Others	其它	90-01-7	3	59906	35632	50570	13058	20658	15803	77636	33049	44587	70870	68762	67398
pmb0302	Positive	126.1	96	125.024	C2H8NO3P	[M+H]+	C03557	2-Aminoethylphosphonate	2-氨基乙基磷酸酯	Others	其它类	Others	其它	2041-14-7	3	5205.9	3451.2	6073.6	13256	1821.3	9538.4	10438	9	7052.4	5091.4	5205.9	5261.3
pmp001086	Positive	127.04	97	126.032	C6H6O3	[M+H]+	C11101	5-Hydroxymethylfurfural	5-羟甲基糠醛	Others	其它类	Others	其它	67-47-0	1	106510	153000	103010	76512	147990	191620	9	9	9	145030	189840	121720
MWSmce118	Positive	127.05	81.04	126.043	C5H6N2O2	[M+H]+	C02835	Imidazole-4-Acetic Acid*	咪唑-4-乙酸*	Organic acids	有机酸	Organic acids	有机酸	645-65-8	3	81633	168590	90910	72394	42686	107640	104510	60347	74598	79110	73979	87320
MWSmce448	Positive	127.05	81.04	126.043	C5H6N2O2	[M+H]+	-	Imidazol-1-yl-acetic acid*	咪唑-1-乙酸*	Organic acids	有机酸	Organic acids	有机酸	22884-10-2	3	65308	131250	105440	60573	63344	70846	71839	88580	73499	69223	50181	73042
mws0251	Positive	127.05	110	126.043	C5H6N2O2	[M+H]+	C00178	Thymine	胸腺嘧啶	Nucleotides and derivatives	核苷酸及其衍生物	Nucleotides and derivatives	核苷酸及其衍生物	65-71-4	3	18049	17041	17107	9	9	9	11608	12437	47956	34655	35618	4609.1
MWSmce706	Positive	129.07	56.05	128.059	C5H8N2O2	[M+H]+	-	Cyclo(Ala-Gly)	环(甘氨酰-L-丙氨酰)	Amino acids and derivatives	氨基酸及其衍生物	Amino acids and derivatives	氨基酸及其衍生物	4526-77-6	3	33755	51225	53833	70766	71728	35428	23530	29572	55250	51360	20020	21258
MWSmce709	Positive	130.06	103.05	129.058	C9H7N	[M+H]+	C06323	Isoquinoline	异喹啉	Alkaloids	生物碱	Isoquinoline alkaloids	异喹啉类生物碱	119-65-3	1	72649	34963	52775	9	9	9	111290	79153	107010	84195	75153	85901
MWS0811	Positive	130.09	84.08	129.079	C6H11NO2	[M+H]+	C00408	L-Pipecolic Acid	L-哌啶酸	Organic acids	有机酸	Organic acids	有机酸	3105-95-1	1	8031900	7452700	6653500	2205800	2700900	2148700	4361300	5864700	6427200	12957000	14948000	17991000
Zmdp000376	Positive	130.09	84.08	129.09	C5H11N3O	[M+H]+	-	4-Guanidinobutanal	4-胍基丁醛	Others	其它类	Others	其它	-	3	8556400	7567200	7071700	2727800	2626400	2471100	8348400	6002100	6652600	13485000	14974000	19947000
pme2693	Positive	131.12	114.09	130.111	C6H14N2O	[M+H]+	C02714	N-Acetylputrescine	N-乙酰腐胺	Alkaloids	生物碱	Alkaloids	生物碱	18233-70-0	3	34323	25991	25401	17756	58534	22971	16596	22094	29685	25184	23004	45026
pma3649	Positive	132.06	86.1	131.058	C5H9NO3	[M+H]+	C00430	5-Aminolevulinic Acid*	5-氨基酮戊酸*	Alkaloids	生物碱	Alkaloids	生物碱	106-60-5	3	181100	147880	146800	334520	171700	324120	93662	15642	81551	110240	111240	156740
mws0216	Positive	132.07	86	131.058	C5H9NO3	[M+H]+	C01157	Trans-4-Hydroxy-L-proline*	反-4-羟基-L-脯氨酸*	Amino acids and derivatives	氨基酸及其衍生物	Amino acids and derivatives	氨基酸及其衍生物	51-35-4	3	102540	85677	77989	302060	325500	262480	73576	49800	38460	121040	102730	135000
pmf0470	Positive	132.07	73	131.058	C5H9NO3	[M+H]+	C03440	cis-4-Hydroxy-D-proline	顺式-4-羟基-D-脯氨酸	Amino acids and derivatives	氨基酸及其衍生物	Amino acids and derivatives	氨基酸及其衍生物	2584-71-6	3	175020	114480	147370	109200	180830	141470	208480	84374	199190	136610	100890	112530
Zmpn000638	Negative	130.05	88.04	131.07	C4H9N3O2	[M-H]-	C03065	3-Guanidinopropionic acid	3-胍基丙酸	Organic acids	有机酸	Organic acids	有机酸	353-09-3	3	30858	23064	12280	9198	2388	5704.6	27116	40445	41376	20724	11224	22867
mws1587	Positive	132.1	86	131.095	C6H13NO2	[M+H]+	C01933	L-Norleucine	L-正亮氨酸	Amino acids and derivatives	氨基酸及其衍生物	Amino acids and derivatives	氨基酸及其衍生物	327-57-1	1	8912800	8593600	9394500	406640	597370	634350	4160300	9013500	12700000	12292000	23319000	16040000
mws0227	Positive	132.1	86.2	131.095	C6H13NO2	[M+H]+	C00123	L-Leucine*	L-亮氨酸*	Amino acids and derivatives	氨基酸及其衍生物	Amino acids and derivatives	氨基酸及其衍生物	61-90-5	1	16585000	17708000	16775000	666710	891530	1069300	10742000	10129000	32413000	22933000	38616000	14842000
mws0258	Positive	132.1	86	131.095	C6H13NO2	[M+H]+	C00407	L-Isoleucine*	L-异亮氨酸*	Amino acids and derivatives	氨基酸及其衍生物	Amino acids and derivatives	氨基酸及其衍生物	73-32-5	1	15861000	16266000	15841000	596120	772580	919710	8635200	7913200	27898000	22866000	35374000	34631000
mws0473	Negative	131.03	87.05	132.042	C5H8O4	[M-H]-	-	2-Methylsuccinic acid	2-甲基丁二酸	Organic acids	有机酸	Organic acids	有机酸	498-21-5	3	67835	64476	82872	31588	38470	37525	186800	56905	69354	56337	79206	67327
pme0243	Negative	131.03	87.05	132.042	C5H8O4	[M-H]-	C00489	Glutaric acid	戊二酸	Organic acids	有机酸	Organic acids	有机酸	110-94-1	3	158880	140130	129960	20325	31905	33139	314550	186830	203520	125240	178520	132930
Lmgn000160	Negative	131.05	70.03	132.054	C4H8N2O3	[M-H]-	C02642	3-Ureidopropionic Acid	3-脲基丙酸	Organic acids	有机酸	Organic acids	有机酸	462-88-4	3	112780	80888	92382	2915.4	1309.4	689.61	66040	139770	83920	213630	313660	267390
mws0972	Negative	131.07	85	132.079	C6H12O3	[M-H]-	C06103	6-Hydroxyhexanoic acid	6-羟基己酸	Organic acids	有机酸	Organic acids	有机酸	1191-25-9	3	53919	47813	61397	15057	29785	18701	115370	39346	78937	89150	74791	63930
MWS1882	Negative	132.03	88.04	133.037	C4H7NO4	[M-H]-	C19911	Iminodiacetic acid	亚氨基二乙酸	Organic acids	有机酸	Organic acids	有机酸	142-73-4	3	80868	45294	47678	12562	8032.3	13114	26852	20042	32778	113320	121700	134680
MWSmce609	Positive	134.04	74.02	133.037	C4H7NO4	[M+H]+	C00049	L-Aspartic acid	L-天冬氨酸	Amino acids and derivatives	氨基酸及其衍生物	Amino acids and derivatives	氨基酸及其衍生物	56-84-8	3	128320	189560	170930	29014	33393	39402	47415	80132	80120	283780	328560	410360
Lmbn000198	Negative	133.01	71.01	134.022	C4H6O5	[M-H]-	C03064	3-Dehydro-L-Threonic Acid*	3-脱氢-L-苏糖酸*	Others	其它类	Saccharides and Alcohols	糖及醇类	-	1	26461000	20262000	21069000	15581000	14058000	13144000	17213000	17178000	20130000	25237000	27729000	27196000
mws0275	Negative	133.01	71.01	134.022	C4H6O5	[M-H]-	C00149	L-Malic acid*	L-苹果酸*	Organic acids	有机酸	Organic acids	有机酸	97-67-6	1	908200	619030	858970	472170	774340	370450	606450	676070	760680	849670	778390	707120
Zmdp000972	Positive	136.04	91.05	135.035	C4H9NO2S	[M+H]+	C22040	S-Methyl-L-cysteine	S-甲基-L-半胱氨酸	Amino acids and derivatives	氨基酸及其衍生物	Amino acids and derivatives	氨基酸及其衍生物	1187-84-4	3	312790	239850	207780	202350	171030	200800	324680	360360	537670	297620	391230	284050
pme0057	Positive	136.04	118.1	135.035	C4H9NO2S	[M+H]+	C00155	L-Homocysteine	L-高半胱氨酸	Amino acids and derivatives	氨基酸及其衍生物	Amino acids and derivatives	氨基酸及其衍生物	6027-13-0	3	40636	42902	39083	8626.2	30822	21462	17250	28321	23563	31967	27863	33758
pmb0374	Positive	136.06	118.9	135.054	C5H5N5	[M+H]+	-	2-Aminopurine	2-氨基嘌呤	Nucleotides and derivatives	核苷酸及其衍生物	Nucleotides and derivatives	核苷酸及其衍生物	452-06-2	1	268940	232580	209980	111470	39478	25555	326580	336970	314200	160850	295950	413060
pme0040	Positive	136.06	119	135.054	C5H5N5	[M+H]+	C00147	Adenine	腺嘌呤	Nucleotides and derivatives	核苷酸及其衍生物	Nucleotides and derivatives	核苷酸及其衍生物	73-24-5	2	3963400	3307200	3436600	1068000	1105000	775460	5580600	5496500	3971700	4244600	6112400	6456300
HJKP000649	Positive	136.07	91.05	135.068	C8H9NO	[M+H]+	C15561	N-benzylformamide	正苄基甲酰胺	Alkaloids	生物碱	Alkaloids	生物碱	6343-54-0	1	285400	230120	188240	166010	180200	176930	303550	360560	535800	290290	430890	301100
mws0889	Negative	135.03	75.01	136.037	C4H8O5	[M-H]-	C21649	D-Threonic Acid	D-苏糖酸	Others	其它类	Saccharides and Alcohols	糖及醇类	3909-12-4	3	1407700	970950	1101100	463080	364570	871970	2658100	1792700	1812800	2495400	2455700	1105000
pme0033	Positive	137.05	119	136.038	C5H4N4O	[M+H]+	C00262	Hypoxanthine	次黄嘌呤	Nucleotides and derivatives	核苷酸及其衍生物	Nucleotides and derivatives	核苷酸及其衍生物	68-94-0	3	40581	46147	45041	9256.7	12858	10657	108460	42051	88402	50616	60244	59756
MWS1848	Negative	135.05	92.03	136.052	C8H8O2	[M-H]-	C00548	Phenyl acetate	乙酸苯酯	Phenolic acids	酚酸类	Phenolic acids	酚酸类	122-79-2	3	12546	14623	11766	11298	9746.1	4538	21151	11961	20391	19003	16176	15542
MWSmce466	Negative	135.05	92.03	136.052	C8H8O2	[M-H]-	C10700	4-Hydroxyacetophenone	4-羟基苯乙酮	Phenolic acids	酚酸类	Phenolic acids	酚酸类	99-93-4	3	11797	13203	14795	19355	4443.9	8250.6	18604	6622.4	12043	10836	13924	15364
pma0948	Positive	138.09	121.1	137.084	C8H11NO	[M+H]+	C02735	Phenylethanolamine	苯基乙醇胺	Alkaloids	生物碱	Alkaloids	生物碱	7568-93-6	3	4706.9	8405.6	4730.1	2984.6	2481.9	1501.1	11153	7017.6	9613	7415.4	20754	14334
mws0749	Negative	137.02	93	138.032	C7H6O3	[M-H]-	C00156	4-Hydroxybenzoic acid	4-羟基苯甲酸	Phenolic acids	酚酸类	Phenolic acids	酚酸类	99-96-7	3	443230	368130	435900	43562	48122	43297	1402500	335500	430980	369080	436090	309160
Lmgn001670	Negative	137.03	108.02	138.032	C7H6O3	[M-H]-	C00805	Salicylic acid	水杨酸	Phenolic acids	酚酸类	Phenolic acids	酚酸类	69-72-7	3	12558	16044	18531	2101.3	9174.4	5014.5	16666	12769	18765	28815	11883	18834
Hmgn001653	Negative	137.02	93.04	138.032	C7H6O3	[M-H]-	C16700	Protocatechualdehyde	原儿茶醛	Phenolic acids	酚酸类	Phenolic acids	酚酸类	139-85-5	3	328030	246140	262060	28635	47028	48380	953210	205410	295060	209540	249100	233730
Zmzn002575	Negative	138.02	108.02	139.027	C6H5NO3	[M-H]-	C01988	2-Nitrophenol	2-硝基苯酚	Phenolic acids	酚酸类	Phenolic acids	酚酸类	88-75-5	3	222580	182640	231680	48945	50117	60189	432300	190180	287740	234170	189080	289590
pme1137	Positive	140.03	94	139.027	C6H5NO3	[M+H]+	C01020	6-Hydroxynicotinic acid	6-羟基烟酸	Alkaloids	生物碱	Pyridine alkaloids	吡啶类生物碱	5006-66-6	3	45430	60570	46192	25417	19537	22190	99842	81188	67340	11874	62980	37495
pme2828	Positive	140	99	139.027	C6H5NO3	[M+H]+	C00870	4-Nitrophenol	4-硝基苯酚	Phenolic acids	酚酸类	Phenolic acids	酚酸类	100-02-7	3	3259700	2196600	1482600	2882200	3078500	3094000	2771200	2639100	2722800	2560300	2792300	2775600
mws0704	Negative	140.01	78.96	141.019	C2H8NO4P	[M-H]-	C00346	O-Phosphorylethanolamine	磷酸乙醇胺	Alkaloids	生物碱	Alkaloids	生物碱	1071-23-4	3	31783	32366	26307	4293.7	9067.3	6009.1	17348	31549	43109	36353	54384	39108
pma2987	Positive	142.1	124.09	141.09	C6H11N3O	[M+H]+	C00860	Histidinol	组氨醇	Alkaloids	生物碱	Alkaloids	生物碱	501-28-0	3	15005000	14145000	11810000	13699000	14353000	14724000	15455000	16426000	17137000	15251000	16277000	17871000
pme3207	Negative	141.02	59	142.027	C6H6O4	[M-H]-	C02480	Muconic acid	己二烯二酸	Organic acids	有机酸	Organic acids	有机酸	1119-72-8	3	1152500	888830	912520	987150	344860	834340	461600	884740	866890	762910	1028800	823220
pmb0764	Positive	144.05	113.2	143.041	C6H9NOS	[M+H]+	C04294	4-Methyl-5-thiazoleethanol	4-甲基-5-噻唑乙醇	Others	其它类	Others	其它	137-00-8	1	19634	20512	20316	3237.3	17689	12276	73294	29395	36627	56195	17408	24288
Rfmb320	Positive	144.1	84.08	143.095	C7H13NO2	[M+H]+	-	1-Methylpiperidine-2-carboxylic acid	1-甲基哌啶-2-羧酸	Organic acids	有机酸	Organic acids	有机酸	7730-87-2	3	673590	724120	769670	960380	772470	473290	2127800	678230	946430	611540	615580	635670
Hmsp000364	Positive	144.1	98.09	143.095	C7H13NO2	[M+H]+	-	L-Cyclopentylglycine	环戊基甘氨酸	Amino acids and derivatives	氨基酸及其衍生物	Amino acids and derivatives	氨基酸及其衍生物	2521-84-8	3	318120	307540	303170	185640	226070	145020	407230	371330	418960	566910	446580	385310
MWS3020	Positive	145.13	86.1	144.126	C7H16N2O	[M+H]+	-	N-Acetylcadaverine	N-乙酰尸胺	Alkaloids	生物碱	Alkaloids	生物碱	32343-73-0	3	490820	393900	338670	449210	489830	513420	489180	242950	366240	414410	518600	507960
mws0103	Positive	146.06	91	145.053	C9H7NO	[M+H]+	C08493	Indole-3-carboxaldehyde	吲哚-3-甲醛	Alkaloids	生物碱	Plumerane	吲哚类生物碱	487-89-8	3	21408	17487	17847	4177.5	3336.7	6662.2	57743	30438	27084	15871	15208	21196
pme0295	Positive	146.08	86	145.074	C6H11NO3	[M+H]+	C02946	4-Acetamidobutyric acid	4-乙酰氨基丁酸	Organic acids	有机酸	Organic acids	有机酸	3025-96-5	3	48511	57313	46475	9	9	9	173660	51178	61504	41735	50722	42481
Lmqp000427	Positive	146.08	82.07	145.074	C6H11NO3	[M+H]+	-	N-Methyl-Trans-4-Hydroxy-L-Proline	N-甲基-反式-4-羟基-L-脯氨酸	Amino acids and derivatives	氨基酸及其衍生物	Amino acids and derivatives	氨基酸及其衍生物	4252-82-8	3	282530	405710	325430	596640	294690	1213800	166230	331710	228820	274780	391390	281490
MWSmce338	Positive	146.08	70.06	145.074	C6H11NO3	[M+H]+	-	N-Hydroxypipecolic acid	1-羟基-2-哌啶羧酸	Alkaloids	生物碱	Piperidine alkaloids	哌啶类生物碱	115819-92-6	3	52873	53987	56135	39777	16585	19901	64764	66146	74103	69760	83318	33464
mws0567	Positive	146.09	87	145.085	C5H11N3O2	[M+H]+	C01035	4-Guanidinobutyric acid	4-胍基丁酸	Organic acids	有机酸	Organic acids	有机酸	463-00-3	1	53850	59799	24309	54771	39650	36322	59018	55474	9	58157	43361	55046
pme2380	Negative	145.01	101	146.022	C5H6O5	[M-H]-	C00026	α-Ketoglutaric acid	α-酮戊二酸	Organic acids	有机酸	Organic acids	有机酸	328-50-7	3	89559	57124	47379	31143	9	4802.6	49532	68579	71064	68622	188780	227440
mws1012	Positive	147.04	103	146.037	C9H6O2	[M+H]+	C05851	Coumarin	香豆素	Lignans and Coumarins	木脂素和香豆素	Coumarins	香豆素	91-64-5	3	16158	17264	19910	16168	30016	24599	20703	13790	28120	26951	17809	32865
Wmzn000227	Negative	145.06	109.04	146.058	C6H10O4	[M-H]-	-	2,2-Dimethylsuccinic acid	2,2-二甲基琥珀酸	Organic acids	有机酸	Organic acids	有机酸	597-43-3	3	49655	34936	23693	2060.6	2247	2825.6	18669	34559	37330	44119	104800	110650
mws1050	Positive	148.06	88	147.053	C5H9NO4	[M+H]+	C00979	O-Acetylserine	O-乙酰丝氨酸	Amino acids and derivatives	氨基酸及其衍生物	Amino acids and derivatives	氨基酸及其衍生物	5147-00-2	3	136970	134640	128220	168720	185500	122220	202570	114590	123860	121700	128230	154860
pme0014	Positive	148.06	84	147.053	C5H9NO4	[M+H]+	C00025	L-Glutamic acid	L-谷氨酸	Amino acids and derivatives	氨基酸及其衍生物	Amino acids and derivatives	氨基酸及其衍生物	56-86-0	1	8376300	9477600	6508100	8066000	11825000	13234000	9785400	3691300	4976700	14188000	6503300	12647000
Zmzn000113	Negative	146.05	102.06	147.053	C5H9NO4	[M-H]-	C03618	L-threo-3-Methylaspartate	L-苏式-3-甲基天冬氨酸	Amino acids and derivatives	氨基酸及其衍生物	Amino acids and derivatives	氨基酸及其衍生物	6061-13-8	1	528170	379620	392610	113210	136540	145290	178860	212930	265830	460640	511970	911700
MWSmce190	Positive	148.09	74.02	147.089	C6H13NO3	[M+H]+	-	4-Hydroxyisoleucine	4-羟基异亮氨酸	Amino acids and derivatives	氨基酸及其衍生物	Amino acids and derivatives	氨基酸及其衍生物	55399-93-4	3	92904	90332	92468	60747	87992	52504	52583	61735	82752	132390	146410	181290
MWSmce608	Positive	148.1	74.02	147.089	C6H13NO3	[M+H]+	-	4-Hydoxy-L-Isoleucine	4-羟基-L-异亮氨酸	Amino acids and derivatives	氨基酸及其衍生物	Amino acids and derivatives	氨基酸及其衍生物	781658-23-9	3	88325	102070	89406	60855	72891	71267	62391	63645	77105	131150	25509	183880
pmp001285	Positive	149.02	65.04	148.016	C8H4O3	[M+H]+	-	Phthalic anhydride	邻苯二甲酸酐	Phenolic acids	酚酸类	Phenolic acids	酚酸类	85-44-9	3	202600	161340	177360	194940	242080	239600	204380	250690	249920	313630	291700	291290
MWS3036	Negative	147.03	85.03	148.037	C5H8O5	[M-H]-	-	3-Hydroxyglutaric acid	3-羟基戊二酸	Organic acids	有机酸	Organic acids	有机酸	638-18-6	3	133260	83354	81756	40169	44015	53788	113380	93897	101990	130660	92455	123890
Lmbn000216	Negative	147.03	57.03	148.037	C5H8O5	[M-H]-	C06032	3-Methylmalic acid*	3-甲基苹果酸*	Organic acids	有机酸	Organic acids	有机酸	152204-30-3	3	187140	152630	163600	31624	59952	56142	168880	190410	183540	238050	228220	220510
ML10171848	Negative	147.03	85.03	148.037	C5H8O5	[M-H]-	C00652	D-Arabinono-1,4-lactone	D-阿拉伯-1,4-内酯	Others	其它类	Saccharides and Alcohols	糖及醇类	2782-09-4	3	133260	83354	81756	40169	44015	53788	113380	93897	101990	130660	92455	123890
pmb2826	Negative	147.03	87.01	148.037	C5H8O5	[M-H]-	C02614	L-Citramalic acid	2-甲基苹果酸	Organic acids	有机酸	Organic acids	有机酸	6236-09-5	3	61993	70187	73228	26226	36289	40149	53484	71599	61630	54657	74678	86630
Zmyn000247	Negative	147.03	57.03	148.037	C5H8O5	[M-H]-	C03196	2-Hydroxyglutaric Acid*	2-羟基戊二酸*	Organic acids	有机酸	Organic acids	有机酸	13095-48-2	3	270300	152210	149250	59908	56230	74140	248860	185850	162620	250700	242130	216750
Zmyn000230	Negative	147.03	57.03	148.037	C5H8O5	[M-H]-	C00684	2-Dehydro-3-deoxy-L-arabinonate	2-脱氢-3-脱氧-L-阿拉伯糖	Others	其它类	Saccharides and Alcohols	糖及醇类	-	3	195580	156990	134780	63808	80116	59939	180830	131700	177330	223990	231060	203820
MWS20194	Positive	149.06	103.06	148.052	C9H8O2	[M+H]+	C00423	Cinnamic acid	肉桂酸	Phenolic acids	酚酸类	Phenolic acids	酚酸类	140-10-3	3	36790	23639	44440	12331	20670	14512	48239	108510	143910	35078	47310	41649
pme1210	Positive	150.06	61	149.051	C5H11NO2S	[M+H]+	C00073	L-Methionine	L-甲硫氨酸	Amino acids and derivatives	氨基酸及其衍生物	Amino acids and derivatives	氨基酸及其衍生物	63-68-3	1	229770	110520	130110	12891	11689	12629	44861	462240	707770	405710	516440	790800
MWSmce682	Negative	149.05	59.01	150.053	C5H10O5	[M-H]-	-	DL-Xylose	DL-木糖	Others	其它类	Saccharides and Alcohols	糖及醇类	25990-60-7	3	362710	332210	296610	36119	61702	137730	547410	402630	450940	537110	469740	525490
mws1499	Negative	149.05	59.01	150.053	C5H10O5	[M-H]-	C00216	D-Arabinose	D-阿拉伯糖	Others	其它类	Saccharides and Alcohols	糖及醇类	10323-20-3	3	309890	275150	311440	108010	114410	110330	447600	440020	422440	505450	444360	413250
Zmgn000173	Negative	149.05	75.01	150.053	C5H10O5	[M-H]-	C00121	D-Ribose	D-核糖	Others	其它类	Saccharides and Alcohols	糖及醇类	50-69-1	1	215010	151140	181450	89894	86557	71612	435470	298560	304660	323050	314660	295280
Lmxp001668	Positive	151.08	91.05	150.068	C9H10O2	[M+H]+	C17883	2-Methoxy-4-ethenylphenol	2-甲氧基-4-乙烯基苯酚	Phenolic acids	酚酸类	Phenolic acids	酚酸类	7786-61-0	3	429670	573430	426180	551830	579820	623620	349490	465670	382700	475630	555760	545800
pme1109	Positive	152.06	135	151.049	C5H5N5O	[M+H]+	C00242	Guanine	鸟嘌呤	Nucleotides and derivatives	核苷酸及其衍生物	Nucleotides and derivatives	核苷酸及其衍生物	73-40-5	2	165340	156140	130150	30270	48895	25644	350140	300360	309410	107980	187600	172360
pme0183	Positive	152.06	135	151.049	C5H5N5O	[M+H]+	-	Isoguanine	异鸟嘌呤	Nucleotides and derivatives	核苷酸及其衍生物	Nucleotides and derivatives	核苷酸及其衍生物	3373-53-3	3	116270	126090	103620	14573	26319	16962	225140	127470	234700	92037	168620	138630
pme0256	Negative	151.03	151	152.033	C5H4N4O2	[M-H]-	C00385	Xanthine	黄嘌呤	Nucleotides and derivatives	核苷酸及其衍生物	Nucleotides and derivatives	核苷酸及其衍生物	69-89-6	3	50180	41186	45864	9	9	9	84196	45960	91407	96138	147860	27676
MWS2984	Positive	153.05	136.03	152.045	C4H4N6O	[M+H]+	-	8-Azaguanine	8-氮鸟嘌呤	Nucleotides and derivatives	核苷酸及其衍生物	Nucleotides and derivatives	核苷酸及其衍生物	134-58-7	3	84305	81161	69991	21772	23667	13934	163400	114720	145470	95734	146810	81292
MWSmce363	Negative	151.04	108.02	152.047	C8H8O3	[M-H]-	-	2,5-Dihydroxyacetophenone	2,5-二羟基苯乙酮	Phenolic acids	酚酸类	Phenolic acids	酚酸类	490-78-8	3	16547	6493.3	13703	9	9	9	11699	15226	14699	12447	18597	17618
MWSmce500	Positive	153.05	65.04	152.047	C8H8O3	[M+H]+	-	2-Hydroxy-4-Methoxybenzaldehyde	2-羟基-4-甲氧基苯甲醛	Others	其它类	Others	其它	673-22-3	3	32486	26072	27398	9	9	9	51746	42507	59042	51936	66303	73241
MWSmce040	Positive	153.05	65.04	152.047	C8H8O3	[M+H]+	-	Isovanillin	异香草醛	Phenolic acids	酚酸类	Phenolic acids	酚酸类	621-59-0	3	118360	155060	112620	186050	269680	513670	39051	45893	23129	93548	41910	40875
MWS1734	Positive	153.05	109.06	152.047	C8H8O3	[M+H]+	C02519	Anisic acid; 4-Methoxybenzoic acid	茴香酸; 对甲氧基苯甲酸	Phenolic acids	酚酸类	Phenolic acids	酚酸类	100-09-4	3	12756	10535	8845.7	9	9	9	23722	33528	19374	11626	23311	22136
mws0943	Negative	151.05	71.01	152.059	C7H8N2O2	[M-H]-	C05843	1,4-Dihydro-1-Methyl-4-oxo-3-pyridinecarboxamide	1,4-二氢-1-甲基-4-氧代-3-吡啶甲酰胺	Alkaloids	生物碱	Pyridine alkaloids	吡啶类生物碱	769-49-3	3	82716	66710	58485	11907	18152	31251	265330	81076	128210	53758	46489	36203
mws0213	Negative	151.06	71	152.069	C5H12O5	[M-H]-	C00474	Ribitol*	阿东糖醇*	Others	其它类	Saccharides and Alcohols	糖及醇类	488-81-3	3	51946	28133	31126	12572	19554	20951	31126	40702	31163	48322	38495	29929
pme0513	Negative	151.06	59	152.069	C5H12O5	[M-H]-	C00379	Xylitol	木糖醇	Others	其它类	Saccharides and Alcohols	糖及醇类	87-99-0	3	72920	42906	34936	11648	12802	17067	281800	89183	82587	34718	42752	31032
mws0437	Negative	151.06	71	152.069	C5H12O5	[M-H]-	C01904	D-Arabitol*	D-阿拉伯糖醇*	Others	其它类	Saccharides and Alcohols	糖及醇类	488-82-4	3	89039	71493	71990	11111	21607	20545	325060	89964	105170	46539	46916	35518
MWS1962	Positive	153.13	83.05	152.12	C10H16O	[M+H]+	C09847	cis-Citral	柠檬醛	Organic acids	有机酸	Organic acids	有机酸	5392-40-5	3	75507	116610	121300	66568	73830	64764	82306	103390	101340	99291	100260	108320
MWSslk102	Positive	155.01	119.04	154.005	C5H3ClN4	[M+H]+	-	6-Chloropurine	6-氯嘌呤	Nucleotides and derivatives	核苷酸及其衍生物	Nucleotides and derivatives	核苷酸及其衍生物	87-42-3	3	9732.8	7039.5	5409.2	15102	7570.7	7612.7	8111	7504.1	5420.8	10813	6625.2	2713.5
mws0885	Negative	153.02	109.03	154.027	C7H6O4	[M-H]-	-	2,4-Dihydroxybenzoic acid	2,4-二羟基苯甲酸	Phenolic acids	酚酸类	Phenolic acids	酚酸类	89-86-1	3	1531300	1163500	1542800	94194	249790	66694	7072600	704220	2209400	802150	1020000	629980
mws0183	Negative	153.02	109.03	154.027	C7H6O4	[M-H]-	C00230	3,4-Dihydroxybenzoic acid (Protocatechuic acid)*	3,4-二羟基苯甲酸; 原儿茶酸*	Phenolic acids	酚酸类	Phenolic acids	酚酸类	99-50-3	3	5567400	4432100	4391900	1264800	4028600	955850	8404100	4282900	4983400	4660500	10336000	4383900
mws0639	Negative	153.02	109.03	154.027	C7H6O4	[M-H]-	C00196	2,3-Dihydroxybenzoic Acid*	2,3-二羟基苯甲酸*	Phenolic acids	酚酸类	Phenolic acids	酚酸类	303-38-8	3	4573900	3866700	3734700	971400	3218100	651150	6394900	2801400	3832200	3913200	8268700	3813900
mws0180	Negative	153.02	109.03	154.027	C7H6O4	[M-H]-	C00628	2,5-Dihydroxybenzoic acid; Gentisic Acid*	2,5-二羟基苯甲酸; 龙胆酸*	Phenolic acids	酚酸类	Phenolic acids	酚酸类	490-79-9	3	945980	1074400	883630	205910	632430	160720	2309200	801330	1154300	1193400	1938200	983670
MWSmce264	Negative	153.06	123.05	154.063	C8H10O3	[M-H]-	-	Hydroxytyrosol	羟基酪醇	Phenolic acids	酚酸类	Phenolic acids	酚酸类	10597-60-1	3	16308	10505	10358	5056.4	15171	3231.4	9130.5	11073	10215	10713	6540.3	8719.3
mws0254	Positive	156.08	110	155.07	C6H9N3O2	[M+H]+	C00135	L-Histidine	L-组氨酸	Amino acids and derivatives	氨基酸及其衍生物	Amino acids and derivatives	氨基酸及其衍生物	71-00-1	1	1797400	1760800	1763000	198560	249010	279770	954330	2391400	3160500	2658200	5440500	4843600
pme2165	Negative	155.01	111	156.017	C5H4N2O4	[M-H]-	C00295	Orotic acid (Vitamin B13)	乳清酸 (维生素 B13)	Others	其它类	Vitamin	维生素	65-86-1	3	122430	113910	111730	280750	155510	94521	77298	158240	159490	124500	151920	125200
pmb0819	Positive	157	130	156.069	C10H8N2	[M+H]+	C02938	3-Indoleacetonitrile	3-吲哚乙腈	Alkaloids	生物碱	Plumerane	吲哚类生物碱	771-51-7	3	10206	10232	8084.1	2649.4	1083.2	1061.7	25294	13965	20385	14500	16216	25944
Lmbn001467	Negative	158.08	116.07	159.089	C7H13NO3	[M-H]-	C03087	5-Acetamidopentanoic Acid	5-乙酰氨基戊酸	Organic acids	有机酸	Organic acids	有机酸	1072-10-2	3	76683	73534	84655	16055	24946	20819	165720	77620	108030	90095	149460	101750
Zmjn001813	Negative	159.07	97.06	160.074	C7H12O4	[M-H]-	C02656	Pimelic acid	庚二酸	Organic acids	有机酸	Organic acids	有机酸	111-16-0	3	15328	8942	13053	2251.5	730.91	1422.8	42936	7211	15110	3694.2	12328	2897.3
MWSmce526	Positive	161.09	143.08	160.085	C6H12N2O3	[M+H]+	C10996	Daminozide	丁酰肼	Alkaloids	生物碱	Alkaloids	生物碱	1596-84-5	3	110690	98041	106940	148010	113220	113850	73374	105670	180270	123390	122120	156860
NK10246260	Positive	162.06	116.05	161.048	C9H7NO2	[M+H]+	C16716	2,4-Dihydroxyquinoline	2,4-二羟基喹啉	Alkaloids	生物碱	Quinoline alkaloids	喹啉类生物碱	86-95-3	3	47050	35886	19572	35809	33549	18396	38218	50727	55727	72805	42101	56266
Lmgp001898	Positive	162.06	116.05	161.048	C9H7NO2	[M+H]+	C05639	4,6-Dihydroxyquinoline	4,6-二羟基喹啉	Alkaloids	生物碱	Quinoline alkaloids	喹啉类生物碱	3517-61-1	1	47050	35886	19572	35809	33549	18396	38218	50727	55727	72805	42101	56266
mws1417	Negative	160.04	116	161.048	C9H7NO2	[M-H]-	C19837	Indole-3-carboxylic acid	吲哚-3-甲酸	Alkaloids	生物碱	Plumerane	吲哚类生物碱	771-50-6	3	47031	36965	39494	8015	2467.3	3480.6	81008	53667	50977	14349	25498	19530
pme3382	Negative	160.06	98	161.069	C6H11NO4	[M-H]-	-	N-Acetyl-L-threonine	N-乙酰-L-苏氨酸	Amino acids and derivatives	氨基酸及其衍生物	Amino acids and derivatives	氨基酸及其衍生物	17093-74-2	3	47404	44587	44217	17035	18207	34183	42577	78710	65659	56252	72275	56076
MWS3035	Negative	160.06	116.05	161.069	C6H11NO4	[M-H]-	C01046	N-Methyl-L-Glutamate	N-甲基-L-谷氨酸	Amino acids and derivatives	氨基酸及其衍生物	Amino acids and derivatives	氨基酸及其衍生物	35989-16-3	3	53824	40586	60876	732.12	9	9	32319	81597	117990	106360	160830	135350
mws1346	Positive	162.08	98	161.069	C6H11NO4	[M+H]+	C00956	DL-2-Aminoadipic acid	DL-2-氨基己二酸	Alkaloids	生物碱	Alkaloids	生物碱	542-32-5	1	5381200	5831000	5062200	65491	22674	47744	4469200	7250300	9791900	8128000	9946200	7093600
pme2761	Negative	161	73	162.016	C5H6O6	[M-H]-	C01127	4-Hydroxy-2-oxoglutaric acid	4-羟基-2-酮戊二酸	Organic acids	有机酸	Organic acids	有机酸	1187-99-1	3	211230	194450	213450	9	9	9	358160	189490	182220	198800	205470	201120
MWS0559	Negative	161.05	71.01	162.053	C6H10O5	[M-H]-	-	1,6-anhydro-β-D-glucose	1,6-脱水-β-D-葡萄糖	Others	其它类	Saccharides and Alcohols	糖及醇类	498-07-7	3	326570	307840	314400	47370	59120	65856	363710	422250	318610	414570	433440	382590
pme2914	Negative	161.05	99.05	162.053	C6H10O5	[M-H]-	C03761	3-Hydroxy-3-methylpentane-1,5-dioic acid	3-羟基-3-甲基谷氨酸	Amino acids and derivatives	氨基酸及其衍生物	Amino acids and derivatives	氨基酸及其衍生物	503-49-1	3	2180700	1608800	1698100	156680	185710	212390	2882600	3411200	2370100	1541300	2493700	2468900
MWSCX017	Positive	165.05	119.05	164.047	C9H8O3	[M+H]+	-	4-hydroxyphenyl acrylaldehyde	4-羟苯基丙烯醛	Others	其它类	Others	其它	-	3	42556	66999	69625	41412	49271	19496	63976	95348	63915	52220	151540	107490
Lmmn001643	Negative	163.04	119.05	164.047	C9H8O3	[M-H]-	C01772	2-Hydroxycinnamic acid*	2-羟基肉桂酸*	Phenolic acids	酚酸类	Phenolic acids	酚酸类	583-17-5	3	579120	571270	585610	149050	103450	120830	747540	670870	926400	477150	808350	971680
MWSCX015	Positive	165.05	91.05	164.047	C9H8O3	[M+H]+	C10945	Caffeic aldehyde	咖啡醛	Phenolic acids	酚酸类	Phenolic acids	酚酸类	141632-15-7	3	39295	58174	55818	20585	64110	125480	131020	98574	61183	71237	74546	66907
mws0159	Negative	163.04	91	164.047	C9H8O3	[M-H]-	C00166	Phenylpyruvic acid	苯丙酮酸	Organic acids	有机酸	Organic acids	有机酸	156-06-9	3	19141	17772	9102.8	32907	37357	26511	11088	10424	6262.1	14131	7726.3	8497
Lmbn002648	Negative	163.04	119.05	164.047	C9H8O3	[M-H]-	C02763	α-Hydroxycinnamic Acid*	α-羟基肉桂酸*	Phenolic acids	酚酸类	Phenolic acids	酚酸类	5801-57-0	3	423700	422510	477960	100110	85333	121790	593390	501110	631290	436230	525630	776510
MWSmce248	Negative	163.04	119.05	164.047	C9H8O3	[M-H]-	C12621	3-Hydroxycinnamic Acid*	3-羟基肉桂酸*	Phenolic acids	酚酸类	Phenolic acids	酚酸类	14755-02-3	3	315190	273260	326970	174940	62869	96060	557760	293130	338690	192790	360500	324720
pme2529	Negative	163.2	101	164.069	C6H12O5	[M-H]-	C07326	1,5-Anhydro-D-glucitol	1,5-酐-D-山梨糖醇	Others	其它类	Saccharides and Alcohols	糖及醇类	154-58-5	3	212250	167110	201710	110860	158240	85563	270710	186800	196570	179930	182150	96268
pme2435	Negative	163	59	164.069	C6H12O5	[M-H]-	C01019	L-Fucose	L-岩藻糖	Others	其它类	Saccharides and Alcohols	糖及醇类	2438-80-4	3	369390	284810	312930	127360	171300	189200	343910	287930	265540	428960	121640	416630
mws0854	Negative	163	59.01	164.069	C6H12O5	[M-H]-	C00507	Rhamnose	鼠李糖	Others	其它类	Saccharides and Alcohols	糖及醇类	3615-41-6	3	352670	350210	275820	287740	355870	248150	394180	250930	199370	315140	333560	380630
pme3083	Negative	164.04	120	165.043	C8H7NO3	[M-H]-	C05653	2-(Formylamino)benzoic acid	2-(甲酰氨基)苯甲酸	Phenolic acids	酚酸类	Phenolic acids	酚酸类	3342-77-6	3	106930	100140	121730	17042	25501	21638	188220	93682	120800	80101	132490	117740
pme2617	Positive	166.05	102	165.046	C5H11NO3S	[M+H]+	C02989	L-Methionine Sulfoxide	L-蛋氨酸亚砜	Amino acids and derivatives	氨基酸及其衍生物	Amino acids and derivatives	氨基酸及其衍生物	3226-65-1	1	1275300	978970	832700	787430	888060	800860	1073000	1195000	1242900	1021900	712700	700050
MWS4525	Positive	166.07	124.05	165.065	C6H7N5O	[M+H]+	-	6-O-methylguanine	6-O-甲基鸟嘌呤	Nucleotides and derivatives	核苷酸及其衍生物	Nucleotides and derivatives	核苷酸及其衍生物	20535-83-5	3	8176	8183.9	8365.4	6130.4	3046	7238.1	10759	9142.4	13520	7562.5	11569	9200.6
pme0021	Positive	166.09	120.08	165.071	C9H11NO2	[M+H]+	C00079	L-Phenylalanine	L-苯丙氨酸	Amino acids and derivatives	氨基酸及其衍生物	Amino acids and derivatives	氨基酸及其衍生物	63-91-2	2	3451900	4311700	3984400	563480	493070	725970	2894500	5048900	7005800	3613600	6406100	6319900
pme0281	Negative	165.02	121.03	166.027	C8H6O4	[M-H]-	C06337	Terephthalic acid	对苯二甲酸	Phenolic acids	酚酸类	Phenolic acids	酚酸类	100-21-0	3	450520	605660	747540	463400	92489	511260	666870	510590	109060	525410	652550	605210
pmc0274	Positive	167.1	121.1	166.031	C6H6N4S	[M+H]+	C16614	6-Methylmercaptopurine	6-甲基巯嘌呤	Nucleotides and derivatives	核苷酸及其衍生物	Nucleotides and derivatives	核苷酸及其衍生物	50-66-8	3	7012500	7401800	6559900	1491100	1367700	1641900	5838700	10948000	15330000	7211500	14870000	12976000
mws0344	Negative	165.04	75.01	166.048	C5H10O6	[M-H]-	C00502	D-Xylonic acid	D-木糖酸	Others	其它类	Saccharides and Alcohols	糖及醇类	526-91-0	1	5199500	3761000	2979200	1310600	1438100	1607700	7722900	3180700	4975300	5978900	3348300	4831700
pme2801	Positive	167.06	150	166.049	C6H6N4O2	[M+H]+	C16353	7-Methylxanthine	7-甲基黄嘌呤	Nucleotides and derivatives	核苷酸及其衍生物	Nucleotides and derivatives	核苷酸及其衍生物	552-62-5	3	9768.5	13135	10583	9	9	9	34548	14269	27612	9931.8	11590	13053
pme1266	Positive	167.06	124	166.049	C6H6N4O2	[M+H]+	C16357	3-Methylxanthine	3-甲基黄嘌呤	Nucleotides and derivatives	核苷酸及其衍生物	Nucleotides and derivatives	核苷酸及其衍生物	1076-22-8	1	21208	22732	17428	19436	27560	20067	15979	7166.1	15377	19912	12887	20417
MWSmce528	Positive	167.07	124.05	166.063	C9H10O3	[M+H]+	-	2,3-Dimethoxybenzaldehyde	2,3-二甲氧基苯甲醛	Phenolic acids	酚酸类	Phenolic acids	酚酸类	86-51-1	3	3996.3	7115.8	6739.2	9	9	9	15788	18809	14092	8198.8	9121.8	6245.9
MWS1839	Negative	165.06	92.03	166.063	C9H10O3	[M-H]-	-	Ethylparaben	4-羟基苯甲酸乙酯	Phenolic acids	酚酸类	Phenolic acids	酚酸类	120-47-8	3	2010.2	1818.9	2118.9	3175.7	1297.3	1396.1	3454.1	1585.7	734.16	6351.4	1423.5	2668.8
Lmgp002595	Positive	167.07	121.03	166.063	C9H10O3	[M+H]+	C11380	4'-Hydroxy-3'-methoxyacetophenone (Acetovanillone)	4'-羟基-3'-甲氧基苯乙酮; 香草乙酮	Phenolic acids	酚酸类	Phenolic acids	酚酸类	498-02-2	3	120450	149460	116640	104960	81231	347960	55667	79988	140040	100370	121570	194400
MWSmce165	Negative	165.08	59.02	166.084	C6H14O5	[M-H]-	-	L-Fucitol	L-岩藻糖醇	Others	其它类	Saccharides and Alcohols	糖及醇类	13074-06-1	3	924140	800010	795770	324480	554730	458860	1438800	991270	1081600	1084400	1042100	955520
MWS3270	Negative	166.02	79.96	167.022	C7H5NO4	[M-H]-	C03722	Quinolinic Acid	喹啉酸	Alkaloids	生物碱	Pyridine alkaloids	吡啶类生物碱	89-00-9	3	20849	7848.1	14519	9800	10813	8357.5	13563	16078	7722.1	10986	10813	19305
Zmjp000624	Positive	168.06	150.05	167.058	C8H9NO3	[M+H]+	C00250	Pyridoxal	吡哆醛	Others	其它类	Vitamin	维生素	66-72-8	1	121420	118410	118990	66049	140450	127290	132590	160390	111690	211480	172470	191720
NK10253223	Positive	168.06	94.06	167.058	C8H9NO3	[M+H]+	C05831	2-Amino-3-methoxybenzoic acid	2-氨基-3-甲氧基苯甲酸	Phenolic acids	酚酸类	Phenolic acids	酚酸类	3177-80-8	1	100830	105200	85408	57308	111930	108190	108720	126100	91486	163110	140450	156780
MWSslk066	Positive	169.05	65.04	168.042	C8H8O4	[M+H]+	-	3-Hydroxy-4-methoxybenzoic acid	3-羟基-4-甲氧基苯甲酸	Phenolic acids	酚酸类	Phenolic acids	酚酸类	645-08-9	3	41806	35025	33221	26263	22911	12605	209860	52340	53164	71506	56816	48592
pme1292	Negative	167.1	123.04	168.042	C8H8O4	[M-H]-	C00544	Homogentisic acid	高龙胆酸	Phenolic acids	酚酸类	Phenolic acids	酚酸类	451-13-8	3	144810	96137	104060	45575	56913	59348	142430	137820	145430	141790	67315	74955
MWSmce490	Negative	167.04	123.05	168.042	C8H8O4	[M-H]-	C21895	2',4',6'-Trihydroxyacetophenone	2',4',6'-三羟基苯乙酮	Phenolic acids	酚酸类	Phenolic acids	酚酸类	480-66-0	3	31622	25504	30549	34959	7514.3	4457.7	84206	43691	33656	39522	32575	20464
Hmbp001276	Positive	169.05	65.03	168.042	C8H8O4	[M+H]+	-	Gallacetophenone	没食子苯乙酮	Phenolic acids	酚酸类	Phenolic acids	酚酸类	528-21-2	2	168450	171870	186430	32006	62149	38528	435110	218460	179790	290730	213170	273410
pme2598	Negative	167.03	123.04	168.042	C8H8O4	[M-H]-	C01161	3,4-Dihydroxybenzeneacetic acid	3,4-二羟基苯乙酸	Phenolic acids	酚酸类	Phenolic acids	酚酸类	102-32-9	3	132810	86741	107020	45469	33911	47957	104500	86044	124280	106980	71145	130800
MWSmce501	Negative	167.04	108.02	168.042	C8H8O4	[M-H]-	-	Protocatechuic Acid Methyl Ester	原儿茶酸甲酯	Phenolic acids	酚酸类	Phenolic acids	酚酸类	2150-43-8	3	202070	171580	178120	11766	11699	10294	282130	149820	214630	197820	193770	170890
MWStz063	Positive	170.15	152.14	169.147	C10H19NO	[M+H]+	-	2-Ethyl-2,6,6-trimethylpiperidin-4-one	2-乙基-2,6,6-三甲基派啶-4-酮	Alkaloids	生物碱	Piperidine alkaloids	哌啶类生物碱	133568-79-3	3	54680	40750	47325	9	9	9	138940	145900	86104	50012	35228	28292
Zmzn000078	Negative	168.99	78.96	169.998	C3H7O6P	[M-H]-	C00111	Dihydroxyacetone phosphate	磷酸二羟基丙酮	Others	其它类	Saccharides and Alcohols	糖及醇类	57-04-5	3	77320	90875	110700	148620	127330	132650	6184.9	16552	33639	19371	31776	53476
pme3186	Negative	169	79	169.998	C3H7O6P	[M-H]-	C00661	DL-Glyceraldehyde-3-phosphate	DL-甘油醛-3-磷酸	Organic acids	有机酸	Organic acids	有机酸	591-59-3	3	137030	138810	172290	150020	227960	168180	9	9	9	60785	66350	129880
MWSslk138	Negative	169.01	151	170.022	C7H6O5	[M-H]-	-	2,3,4-Trihydroxybenzoic acid	2,3,4-三羟基苯甲酸	Phenolic acids	酚酸类	Phenolic acids	酚酸类	610-02-6	3	1827100	1583900	1073600	9	9	9	4094000	957890	3167500	1297300	1497600	523480
Xmbp001692	Positive	171.03	81.03	170.022	C7H6O5	[M+H]+	-	2,4,6-Trihydroxybenzoic acid	2,4,6-三羟基苯甲酸	Phenolic acids	酚酸类	Phenolic acids	酚酸类	83-30-7	3	248850	249470	260980	242430	263390	249700	120370	212970	205750	339020	240180	441730
mws0024	Negative	169.01	125.02	170.022	C7H6O5	[M-H]-	C01424	Gallic acid	没食子酸	Phenolic acids	酚酸类	Phenolic acids	酚酸类	149-91-7	1	7299300	7815000	6693100	3809900	1943800	3399600	10974000	7035300	7643700	10913000	6770400	9457800
ML10176345	Negative	171.03	109.03	172.037	C7H8O5	[M-H]-	C02637	3-Dehydroshikimic acid	3-脱氢莽草酸	Organic acids	有机酸	Organic acids	有机酸	2922-42-1	3	27884	30863	52121	67239	36935	68234	9	33606	85160	13907	28806	72916
pme0253	Positive	174.11	86	173.105	C8H15NO3	[M+H]+	C02710	N-Acetyl-L-leucine	N-乙酰-L-亮氨酸	Amino acids and derivatives	氨基酸及其衍生物	Amino acids and derivatives	氨基酸及其衍生物	1188-21-2	3	39295	46006	62801	9	9	9	58687	123950	134340	28384	40836	44908
MA10039492	Negative	173.01	71.03	174.016	C6H6O6	[M-H]-	C05422	Dehydroascorbic acid	脱氢抗坏血酸	Others	其它类	Vitamin	维生素	490-83-5	3	105660	95519	174560	142370	170350	150790	75292	65199	27426	114010	78135	109610
Lmgn002184	Negative	173.05	93.03	174.053	C7H10O5	[M-H]-	C16588	2-Oxoheptanedionic acid	2-氧庚二酸	Organic acids	有机酸	Organic acids	有机酸	17126-90-8	1	40628	39239	53825	13535	27442	63789	5476.1	45963	56248	9	65509	66258
mws0154	Negative	173.05	93	174.053	C7H10O5	[M-H]-	C00493	Shikimic acid	莽草酸	Organic acids	有机酸	Organic acids	有机酸	138-59-0	3	394810	442490	464950	302280	496920	1378900	370680	294100	178230	706150	575640	184370
Lmgn002091	Negative	173.05	93.03	174.053	C7H10O5	[M-H]-	C18307	2-Methyl-3-oxoadipic acid	2-甲基-3-氧代己二酸	Organic acids	有机酸	Organic acids	有机酸	-	1	40628	39239	53825	13535	27442	63789	5476.1	45963	56248	9	65509	66258
Zmbp000555	Positive	175.12	130.1	174.079	C10H10N2O	[M+H]+	-	3-Indole acetamide	3-吲哚乙酰胺	Alkaloids	生物碱	Plumerane	吲哚类生物碱	-	3	12191	14218	10313	3739	3096.2	3729.7	23143	9742.2	15139	16180	27588	10495
Lmgn002555	Negative	173.08	59.01	174.089	C8H14O4	[M-H]-	C16658	2-Propylglutaric acid	2-丙基戊二酸	Organic acids	有机酸	Organic acids	有机酸	32806-62-5	3	207460	205620	183700	297390	71932	21213	255080	139740	120630	210120	309920	137580
Zmyn000155	Negative	173.11	131.08	174.1	C7H14N2O3	[M-H]-	C00437	N-α-Acetyl-L-ornithine	N-α-乙酰基-L-鸟氨酸	Amino acids and derivatives	氨基酸及其衍生物	Amino acids and derivatives	氨基酸及其衍生物	6205-08-9	3	22703	10921	14559	13104	2044.1	5096.9	25128	20822	26931	20577	26246	36253
mws0260	Positive	175.12	116	174.112	C6H14N4O2	[M+H]+	C00062	L-Arginine	L-精氨酸	Amino acids and derivatives	氨基酸及其衍生物	Amino acids and derivatives	氨基酸及其衍生物	74-79-3	1	185260	350900	315240	256260	260140	197510	218240	274840	259640	220260	280170	269910
pmb0312	Positive	176.1	91.2	175.063	C10H9NO2	[M+H]+	-	5-Methoxyindole-3-carbaldehyde	5-甲氧基吲哚-3-甲醛	Alkaloids	生物碱	Plumerane	吲哚类生物碱	10601-19-1	3	33522	12842	22981	17143	34510	27737	22979	50529	26453	44104	61905	40152
mws1075	Positive	177.05	121	176.047	C10H8O3	[M+H]+	C09268	7-Methoxycoumarin	7-甲氧基香豆素	Lignans and Coumarins	木脂素和香豆素	Coumarins	香豆素	531-59-9	3	24822	29144	31022	9	9	9	87155	75143	29549	25992	48677	24556
Zmgn001448	Negative	175.06	115.04	176.069	C7H12O5	[M-H]-	C05994	2-Propylmalic Acid*	2-丙基苹果酸*	Organic acids	有机酸	Organic acids	有机酸	-	3	63912	58298	52835	9	9	9	202400	63288	86830	34716	39881	55363
pmb3101	Negative	175.06	115.04	176.069	C7H12O5	[M-H]-	C02504	2-Isopropylmalic Acid	2-异丙基苹果酸	Organic acids	有机酸	Organic acids	有机酸	49601-06-1	3	63912	58298	52835	9	9	9	202400	63288	86830	34716	39881	55363
Lmbn001754	Negative	175.06	115.04	176.069	C7H12O5	[M-H]-	C04411	3-Isopropylmalic Acid*	3-异丙基苹果酸*	Organic acids	有机酸	Organic acids	有机酸	921-28-8	3	63912	58298	52835	9	9	9	202400	63288	86830	34716	39881	55363
MWSmce017	Positive	179.03	133.03	178.027	C9H6O4	[M+H]+	C03093	Daphnetin	瑞香素	Lignans and Coumarins	木脂素和香豆素	Coumarins	香豆素	486-35-1	1	133420	230890	203930	415780	67918	128110	182470	142890	203750	323770	139440	316950
Hmsp003093	Positive	179.03	77.04	178.027	C9H6O4	[M+H]+	-	3,7-Dihydroxychromen-4-one	3,7-二羟基色原酮	Others	其它类	Others	其它	-	3	24323	24021	22342	14668	111220	20025	22139	27552	25257	55794	49585	25570
Lmgn000242	Negative	177.04	113.02	178.048	C6H10O6	[M-H]-	C01216	4,5,6-Trihydroxy-2-oxohexanoic acid	4,5,6-三羟基-2-氧己酸	Organic acids	有机酸	Organic acids	有机酸	56742-44-0	3	33231	25914	26729	18290	10575	16417	23471	18023	43268	47176	39492	20390
Jmzn006005	Negative	177.06	117.04	178.063	C10H10O3	[M-H]-	-	3,4-Methylenedioxy cinnamyl alcohol	3,4-亚甲二氧肉桂醇	Lignans and Coumarins	木脂素和香豆素	Lignans	木脂素	58095-76-4	2	99226	73247	83618	23275	33703	61671	28233	110240	123390	91978	123460	141000
pmb2795	Negative	177	145	178.063	C10H10O3	[M-H]-	-	4-Methoxycinnamic acid	4-甲氧基肉桂酸	Phenolic acids	酚酸类	Phenolic acids	酚酸类	830-09-1	3	38579	38776	35852	6734.4	11823	32730	12486	42011	60184	43583	59231	68144
mws1200	Negative	177	145	178.063	C10H10O3	[M-H]-	-	Trans-4-Hydroxycinnamic Acid Methyl Ester	反式-4-羟基肉桂酸甲酯	Phenolic acids	酚酸类	Phenolic acids	酚酸类	19367-38-5	3	52414	48981	54768	14227	17090	34262	10276	69112	88784	52109	71237	83243
pmb0786	Positive	180.09	163.06	179.079	C6H13NO5	[M+H]+	C00329	D-Glucosamine	D-氨基葡萄糖	Others	其它类	Saccharides and Alcohols	糖及醇类	3416-24-8	3	296760	506900	392520	136670	236870	266370	279080	281190	274350	9	9	9
mws2212	Negative	179.03	135.05	180.042	C9H8O4	[M-H]-	C01197	Caffeic acid	咖啡酸	Phenolic acids	酚酸类	Phenolic acids	酚酸类	331-39-5	3	394570	316660	343480	121620	199850	139290	461680	236000	333010	581810	327280	723390
Hmln000297	Negative	179.05	59.01	180.063	C6H12O6	[M-H]-	C00137	Inositol*	肌醇*	Others	其它类	Saccharides and Alcohols	糖及醇类	87-89-8	1	8529800	7590400	7929700	1641900	1660700	1681100	7609300	9393200	8166700	13174000	11980000	10807000
pmf0139	Negative	179.06	59	180.063	C6H12O6	[M-H]-	C00124	D-Galactose*	D-半乳糖*	Others	其它类	Saccharides and Alcohols	糖及醇类	59-23-4	1	8160600	7306500	7892000	1558300	1535900	1757000	7878100	8740100	9212100	13173000	12045000	10684000
mws1164	Negative	179.06	59.01	180.063	C6H12O6	[M-H]-	C05003	D-Fructose*	D-果糖*	Others	其它类	Saccharides and Alcohols	糖及醇类	57-48-7	1	7961100	7589500	7059300	1469000	1606700	1775700	7153700	9069200	7770500	13708000	11388000	10999000
mws4170	Negative	179.06	59.01	180.063	C6H12O6	[M-H]-	C00031	D-Glucose*	D-葡萄糖*	Others	其它类	Saccharides and Alcohols	糖及醇类	50-99-7	1	10391000	7823500	7470600	1755300	1620800	2072700	6750600	8462200	8830800	11366000	11817000	11334000
pmf0138	Negative	179.06	59	180.063	C6H12O6	[M-H]-	C00159	D-Mannose*	甘露糖*	Others	其它类	Saccharides and Alcohols	糖及醇类	3458-28-4	1	9121000	8929700	9349700	1398900	1825300	2132700	8213700	9626200	9266000	14271000	11877000	14032000
MWStz070	Positive	182.08	91.05	181.074	C9H11NO3	[M+H]+	-	N-(2-Hydroxy-4-methoxyphenyl)acetamide	N-(2-羟基-4-甲氧基苯基)乙酰胺	Alkaloids	生物碱	Phenolamine	酚胺	58469-06-0	1	3835000	4251200	3979600	2726500	2369900	2122600	3769600	4838400	8309600	4053200	5907700	4603200
mws0250	Positive	182.08	136.1	181.074	C9H11NO3	[M+H]+	C00082	L-Tyrosine	L-酪氨酸	Amino acids and derivatives	氨基酸及其衍生物	Amino acids and derivatives	氨基酸及其衍生物	60-18-4	1	7481400	8129200	7258500	4743300	3729700	3729000	7648200	8484300	14055000	7438700	9897200	8095700
MWS3046	Negative	181.05	121.03	182.058	C9H10O4	[M-H]-	-	3-(3-Hydroxyphenyl)-3-hydroxypropanoic acid	3-(3-羟苯基)-3-羟基丙酸	Phenolic acids	酚酸类	Phenolic acids	酚酸类	3247-75-4	3	91671	61856	99542	6863.1	12780	5429.8	447790	87342	81333	48242	110640	34898
MWSmce455	Negative	181.05	107.01	182.058	C9H10O4	[M-H]-	-	Vanillic acid methyl ester	香草酸甲酯	Phenolic acids	酚酸类	Phenolic acids	酚酸类	3943-74-6	3	15479	12146	12574	6485	3341.8	10636	13821	11555	10218	14872	17708	19287
Hmcn006267	Negative	181.05	107.01	182.058	C9H10O4	[M-H]-	-	2,6-Dimethoxybenzoic acid	2,6-二甲氧基苯甲酸	Phenolic acids	酚酸类	Phenolic acids	酚酸类	1466-76-8	3	6902.9	4476.4	4208.6	1714.8	697.45	5199.2	6417	3459.2	8165.5	8038.4	7167.1	8729.1
mws1350	Negative	181.05	151	182.058	C9H10O4	[M-H]-	-	Syringaldehyde; 4-Hydroxy-3,5-Dimethoxybenzaldehyde	丁香醛; 4-羟基-3,5-二甲氧基苯甲醛	Phenolic acids	酚酸类	Phenolic acids	酚酸类	134-96-3	3	23404	27446	22985	19474	5302.6	18478	56184	23800	19851	36068	23780	41923
Hmtn001288	Negative	181.05	135.04	182.059	C9H10O4	[M-H]-	-	Methyl 2,4-dihydroxyphenylacetate	2,4-二羟基苯乙酸甲酯	Phenolic acids	酚酸类	Phenolic acids	酚酸类	67828-42-6	2	76984	43874	63510	14795	11991	9137.7	188860	85430	56883	70004	79151	43594
mws1155	Negative	181.07	101.02	182.079	C6H14O6	[M-H]-	C00392	D-Mannitol*	D-甘露醇*	Others	其它类	Saccharides and Alcohols	糖及醇类	69-65-8	3	101180	109430	96159	53858	50088	64752	379890	132450	110540	52906	82845	48762
mws0214	Negative	181.07	71	182.079	C6H14O6	[M-H]-	C00794	D-Sorbitol	D-山梨糖醇	Others	其它类	Saccharides and Alcohols	糖及醇类	50-70-4	3	310610	262810	243490	91627	142830	128230	994540	297610	382150	250100	199350	141930
pme2237	Negative	181.07	101	182.079	C6H14O6	[M-H]-	C01697	Dulcitol*	半乳糖醇*	Others	其它类	Saccharides and Alcohols	糖及醇类	608-66-2	3	414870	308940	324830	160800	188390	194170	1360000	463750	496230	251770	211310	139050
pme2596	Positive	184.06	148	183.053	C8H9NO4	[M+H]+	C00847	4-Pyridoxic acid	4-吡哆酸	Others	其它类	Vitamin	维生素	82-82-6	2	1381900	1558700	1394300	984340	1518800	1146700	1784200	1673900	1699400	1618000	1866400	1464600
MA10002917	Negative	183.01	109.02	184.012	C6H4N2O5	[M-H]-	C02496	2,4-Dinitrophenol	2,4-二硝基苯酚	Phenolic acids	酚酸类	Phenolic acids	酚酸类	51-28-5	3	59653	59178	62886	9	9	9	109630	107100	91533	40809	43016	48173
MWSmce230	Negative	183.03	124.02	184.037	C8H8O5	[M-H]-	-	Methyl gallate	没食子酸甲酯	Phenolic acids	酚酸类	Phenolic acids	酚酸类	99-24-1	2	20994000	15671000	18339000	6207700	5453700	6920500	7674200	13078000	18960000	40678000	10452000	26951000
HJN037	Negative	183.03	124.02	184.037	C8H8O5	[M-H]-	-	4-O-Methylgallic Acid	4-O-甲基没食子酸	Phenolic acids	酚酸类	Phenolic acids	酚酸类	4319-02-2	1	14756000	15463000	15406000	4276100	3497200	4439800	5531000	8723600	13508000	32542000	9600600	26638000
pmb1754	Positive	184	125	184.073	C5H15NO4P+	[M]+	C00588	O-Phosphocholine	O-磷酸胆碱	Alkaloids	生物碱	Alkaloids	生物碱	107-73-3	3	110890	126970	180210	89206	201350	95483	213350	213200	112030	245230	244820	148280
MWSslk083	Negative	183.06	153.02	184.074	C9H12O4	[M-H]-	-	4-Hydroxy-3,5-dimethoxybenzyl alcohol	4-羟基-3,5-二甲氧基苯甲醇	Phenolic acids	酚酸类	Phenolic acids	酚酸类	530-56-3	3	14221	12960	13502	2723.3	4725.7	9	9	12932	14447	27172	9436.5	24962
Lmrj001341	Positive	185.09	70.06	184.086	C8H12N2O3	[M+H]+	-	Cyclo(Ser-Pro)	环(丝氨酸-脯氨酸)	Amino acids and derivatives	氨基酸及其衍生物	Amino acids and derivatives	氨基酸及其衍生物	-	3	23689	26696	28087	7449.5	6690	5340.2	37029	48353	48911	34589	37322	23230
pme2732	Positive	187.1	141	186.068	C12H10O2	[M+H]+	C13014	1-Naphthylacetic acid	1-萘乙酸	Organic acids	有机酸	Organic acids	有机酸	86-87-3	3	15480	11420	18185	9	9	9	15207	16833	24753	30367	32107	31832
Hmmp001310	Positive	188.07	118.07	187.063	C11H9NO2	[M+H]+	C21283	3-Indoleacrylic acid	3-吲哚丙烯酸	Alkaloids	生物碱	Plumerane	吲哚类生物碱	1204-06-4	2	13414000	12421000	10900000	1421100	1119700	1274900	19737000	18551000	24522000	15852000	21169000	23452000
Hmgp002327	Positive	188.07	118.06	187.063	C11H9O2N	[M+H]+	-	3-amino-2-naphthoic acid	3-氨基-2-萘甲酸	Alkaloids	生物碱	Alkaloids	生物碱	-	2	12959000	13625000	11789000	1429500	1127700	1758400	20382000	17730000	23386000	14606000	21566000	23805000
pmn001492	Negative	187.1	123.1	188.041	C11H8O3	[M-H]-	C18078	Ayapin	泽兰内酯	Lignans and Coumarins	木脂素和香豆素	Coumarins	香豆素	494-56-4	3	24471	23561	31084	23108	14755	13217	38696	11994	27127	14666	27029	24471
pme0137	Negative	187.07	125	188.08	C7H12N2O4	[M-H]-	-	N-Acetyl-L-Glutamine	N-乙酰-L-谷氨酰胺	Amino acids and derivatives	氨基酸及其衍生物	Amino acids and derivatives	氨基酸及其衍生物	2490-97-3	3	428870	463250	470520	556490	455880	470290	662120	379370	513510	560720	444240	392980
pmp001234	Positive	189.09	128.1	188.084	C12H12O2	[M+H]+	C16924	Butylidenephthalide	丁烯基苯酞	Others	其它类	Others	其它	72917-31-8	3	18683	19990	20211	9	9	9	36532	41286	39743	37875	37988	54996
mws0237	Negative	187.1	125	188.105	C9H16O4	[M-H]-	C08261	Azelaic acid	壬二酸	Organic acids	有机酸	Organic acids	有机酸	123-99-9	2	301250	130200	187150	79075	64210	50994	352630	204050	151800	125080	199520	115580
mws5041	Positive	189.12	86.1	188.116	C8H16N2O3	[M+H]+	-	L-Glycyl-L-isoleucine*	L-甘氨酰-L-异亮氨酸*	Amino acids and derivatives	氨基酸及其衍生物	Amino acids and derivatives	氨基酸及其衍生物	19461-38-2	1	429830	499250	426790	32626	44646	35571	530260	566160	983780	783360	889360	483240
pme0122	Positive	189.12	126	188.116	C8H16N2O3	[M+H]+	C02727	N6-Acetyl-L-lysine	N6-乙酰-L-赖氨酸	Amino acids and derivatives	氨基酸及其衍生物	Amino acids and derivatives	氨基酸及其衍生物	692-04-6	3	78346	58578	55014	19816	11643	9	96780	87823	132410	91005	68019	53119
mws0736	Positive	189.12	86	188.116	C8H16N2O3	[M+H]+	C02155	N-Glycyl-L-leucine*	N-甘氨酰-L-亮氨酸*	Amino acids and derivatives	氨基酸及其衍生物	Amino acids and derivatives	氨基酸及其衍生物	869-19-2	1	906300	1024900	871980	83228	86601	66144	1071800	1210700	2100000	1510400	1943400	1001800
Zmjp000182	Positive	189.13	70.07	188.127	C7H16N4O2	[M+H]+	C03884	N-Monomethyl-L-arginine	N-单甲基-L-精氨酸	Amino acids and derivatives	氨基酸及其衍生物	Amino acids and derivatives	氨基酸及其衍生物	17035-90-4	3	146290	152300	154280	84686	40212	46873	99571	139910	136340	261780	323360	218280
pme0075	Negative	188.06	128	189.064	C7H11NO5	[M-H]-	C00624	N-Acetyl-L-glutamic acid	N-乙酰-L-谷氨酸	Amino acids and derivatives	氨基酸及其衍生物	Amino acids and derivatives	氨基酸及其衍生物	1188-37-0	1	89973	82174	87941	130600	253800	93165	32581	36485	35521	31959	46213	20930
pme2244	Positive	190.09	118.07	189.071	C11H11NO2	[M+H]+	-	3-Indolepropionic acid	3-吲哚丙酸	Alkaloids	生物碱	Plumerane	吲哚类生物碱	830-96-6	3	8159.5	12914	10711	2719.3	1061.7	4838	20317	21531	25297	15027	20941	27447
pme0278	Positive	191.1	128	190.095	C7H14N2O4	[M+H]+	C00666	2,6-Diaminooimelic acid	2,6-二氨基庚二酸	Organic acids	有机酸	Organic acids	有机酸	583-93-7	3	109720	132740	119980	60468	55519	55003	597260	103440	215120	116220	83270	65931
mws0333	Positive	191.1	159	190.111	C11H14N2O	[M+H]+	C05659	5-Methoxytryptamine	5-甲氧基色胺	Alkaloids	生物碱	Plumerane	吲哚类生物碱	608-07-1	3	15868	15882	5264	12730	16919	13139	19525	7270.8	25369	9	14316	15851
mws0281	Negative	191.02	111.01	192.027	C6H8O7	[M-H]-	C00158	Citric Acid	柠檬酸	Organic acids	有机酸	Organic acids	有机酸	77-92-9	1	14274000	15083000	14547000	10447000	13794000	12147000	8697700	12594000	14291000	15857000	17267000	19970000
Zmyn000453	Negative	191.02	111.01	192.027	C6H8O7	[M-H]-	C00311	Isocitric Acid	异柠檬酸	Organic acids	有机酸	Organic acids	有机酸	320-77-4	1	5454600	4360700	3889600	2595500	3545100	2538500	2523900	2482700	3903900	3216500	2915400	4192000
MWSmce221	Positive	193.05	91.05	192.042	C10H8O4	[M+H]+	-	5,7-Dihydroxy-4-methylcoumarin	5,7-二羟基-4-甲基香豆素	Lignans and Coumarins	木脂素和香豆素	Coumarins	香豆素	2107-76-8	3	87549	187740	159090	9	9	9	403870	310190	406760	89974	90443	42707
MWSslk135	Positive	193.05	147.05	192.042	C10H8O4	[M+H]+	-	7,8-Dihydroxy-4-methylcoumarin	7,8-二羟基-4-甲基香豆素	Lignans and Coumarins	木脂素和香豆素	Coumarins	香豆素	2107-77-9	2	179170	201400	166640	189560	538420	222230	238650	182740	226600	251460	140540	274830
MWSmce159	Positive	193.05	147.04	192.042	C10H8O4	[M+H]+	-	6,7-Dihydroxy-4-methylcoumarin	6,7-二羟基-4-甲基香豆素	Lignans and Coumarins	木脂素和香豆素	Coumarins	香豆素	529-84-0	1	262240	240260	240340	553240	113860	489570	542200	363400	69594	364120	357930	113430
Hmcp002123	Positive	193.05	178.02	192.042	C10H8O4	[M+H]+	C18079	Isoscopoletin (6-Hydroxy-7-Methoxycoumarin)	异莨菪亭	Lignans and Coumarins	木脂素和香豆素	Coumarins	香豆素	776-86-3	3	16879	26344	21485	29125	19353	10852	31854	9	24018	16272	14725	13949
MWSCX014	Positive	193.05	133.03	192.042	C10H8O4	[M+H]+	C01752	Scopoletin (7-Hydroxy-6-methoxycoumarin)	东莨菪内酯	Lignans and Coumarins	木脂素和香豆素	Coumarins	香豆素	92-61-5	3	244930	290080	296680	428250	133950	174060	798280	727930	677760	331020	331580	283980
mws0277	Negative	191.06	85.03	192.063	C7H12O6	[M-H]-	C00296	Quinic Acid	奎宁酸	Organic acids	有机酸	Organic acids	有机酸	77-95-2	1	1306800	1159900	1184300	1134500	1094800	1016200	814180	1019100	1064800	1002100	1147400	1275300
MWSslk144	Positive	193.09	147.04	192.079	C11H12O3	[M+H]+	-	p-Coumaric acid ethyl ester	对香豆酸乙酯	Phenolic acids	酚酸类	Phenolic acids	酚酸类	7362-39-2	3	26056	27418	21838	19144	23601	18190	49409	25482	34385	19615	27862	12872
mws1189	Negative	193.04	73	194.033	C6H10O7	[M-H]-	C00333	D-Galacturonic acid*	D-半乳糖醛酸*	Others	其它类	Saccharides and Alcohols	糖及醇类	685-73-4	3	103100	179480	107830	69609	78903	53837	370940	122900	105340	62065	98092	140460
pme3705	Negative	193.04	73	194.043	C6H10O7	[M-H]-	C00191	D-Glucoronic acid*	D-葡萄糖醛酸*	Others	其它类	Saccharides and Alcohols	糖及醇类	6556-12-3	3	134540	101270	133060	52821	75275	32239	211940	106750	103840	148000	168030	178570
MWSmce632	Positive	195.06	93.03	194.058	C10H10O4	[M+H]+	-	Vanillin acetate	香兰素乙酸酯	Phenolic acids	酚酸类	Phenolic acids	酚酸类	881-68-5	3	61308	60099	55261	9	9	9	149700	244330	114090	61857	98618	66218
Lmdn003756	Negative	193.05	135.05	194.058	C10H10O4	[M-H]-	C10477	Methyl caffeate	咖啡酸甲酯	Phenolic acids	酚酸类	Phenolic acids	酚酸类	3843-74-1	3	9645.4	12985	9965.8	4964.2	5479.2	2296.9	2303.9	14155	9471.2	8120	13410	8485.5
MWSslk097	Positive	195.06	163.04	194.058	C10H10O4	[M+H]+	C11233	Dimethyl phthalate	邻苯二甲酸二甲酯	Phenolic acids	酚酸类	Phenolic acids	酚酸类	131-11-3	3	20793	20673	22840	28026	47515	38486	48528	36640	43878	39063	39070	42753
mws2104	Negative	193.07	99.01	194.079	C7H14O6	[M-H]-	C03844	D-Pinitol	D-松醇	Others	其它类	Saccharides and Alcohols	糖及醇类	10284-63-6	3	161720	150830	128440	178180	139070	135840	79768	89632	94276	77501	68314	75557
MWS1771	Positive	196.1	91.05	195.089	C10H13NO3	[M+H]+	C03404	L-Tyrosine methyl ester	L-酪氨酸甲酯	Amino acids and derivatives	氨基酸及其衍生物	Amino acids and derivatives	氨基酸及其衍生物	1080-06-4	3	111250	113630	135260	82813	84951	144660	63029	70622	71890	193030	109500	126940
pme0534	Negative	195.05	75.01	196.058	C6H12O7	[M-H]-	C00257	Gluconic acid	葡萄糖酸	Others	其它类	Saccharides and Alcohols	糖及醇类	526-95-4	1	522530	397010	469600	271240	357470	264140	974630	418780	419500	568870	434630	503910
MWS20182	Negative	195.07	136.05	196.074	C10H12O4	[M-H]-	-	Dihydroferulic Acid	二氢阿魏酸	Phenolic acids	酚酸类	Phenolic acids	酚酸类	1135-23-5	3	9747.3	4442.9	5956.5	4503.7	9	1535.6	11291	2260.5	3781	5335.1	2209.4	8093.4
mws0612	Negative	195.07	121	196.074	C10H12O4	[M-H]-	-	3,4-Dimethoxyphenyl acetic acid	3,4-二甲氧基苯乙酸	Phenolic acids	酚酸类	Phenolic acids	酚酸类	93-40-3	3	7362.9	5201.5	7254.1	4494.5	6513.6	5792.3	5787.1	7362.9	2844.8	3695.5	1423.8	10156
pme3827	Positive	198.08	152.2	197.069	C9H11NO4	[M+H]+	C00355	3,4-Dihydroxy-L-phenylalanine (L-Dopa)	3,4-二羟基-L-苯丙氨酸 (左旋多巴)	Amino acids and derivatives	氨基酸及其衍生物	Amino acids and derivatives	氨基酸及其衍生物	59-92-7	3	145960	169090	172430	115100	79598	62564	196010	259110	268870	193250	204560	166420
mws0027	Negative	197.05	123	198.053	C9H10O5	[M-H]-	C10833	Syringic acid	丁香酸	Phenolic acids	酚酸类	Phenolic acids	酚酸类	530-57-4	1	69535	54581	63384	51344	42255	19726	72871	125920	99236	66139	65747	69150
Zmzn000079	Negative	199	78.96	200.009	C4H9O7P	[M-H]-	C00279	D-Erythrose-4-phosphate	D-赤藓糖-4-磷酸	Others	其它类	Saccharides and Alcohols	糖及醇类	585-18-2	3	95775	60009	46438	56228	46121	52116	44849	69761	115230	83993	63594	65074
pmb2640	Negative	199.17	199.17	200.178	C12H24O2	[M-H]-	C02679	Dodecanoic acid (Lauric acid)	十二烷酸(月桂酸)	Lipids	脂质	Free fatty acids	游离脂肪酸	143-07-7	3	67644	50917	54345	25379	20426	17847	89249	64267	44574	69467	57843	42985
MWS1844	Positive	203.14	129.07	202.136	C14H18O	[M+H]+	C12288	2-Pentyl-3-phenyl-2-propenal	α-戊基肉桂醛	Others	其它类	Others	其它	122-40-7	3	8418.8	8888.4	7895.4	8229.4	8589.4	9436.6	10237	11630	10529	9296.8	10871	11777
NK10251888	Positive	203.15	70.07	202.143	C8H18N4O2	[M+H]+	C03626	NG,NG-Dimethyl-L-arginine	NG,NG-二甲基-L-精氨酸	Amino acids and derivatives	氨基酸及其衍生物	Amino acids and derivatives	氨基酸及其衍生物	30315-93-6	3	486850	480730	462370	66768	48846	55679	539470	805450	797080	781510	687790	472370
MWS5164	Positive	203.15	70.07	202.143	C8H18N4O2	[M+H]+	-	N,N'-Dimethylarginine;SDMA	N,N'-二甲基精氨酸	Amino acids and derivatives	氨基酸及其衍生物	Amino acids and derivatives	氨基酸及其衍生物	30344-00-4	3	486850	480730	462370	66768	48846	55679	539470	805450	797080	781510	687790	472370
mws0018	Positive	203.22	83	202.216	C10H26N4	[M+H]+	C00750	Spermine	精胺	Alkaloids	生物碱	Alkaloids	生物碱	71-44-3	3	10653000	9927500	9115400	8802800	9862700	9743700	10074000	11670000	10883000	9627900	11259000	11097000
mws0282	Negative	203.08	116.05	204.09	C11H12N2O2	[M-H]-	C00078	L-Tryptophan	L-色氨酸	Amino acids and derivatives	氨基酸及其衍生物	Amino acids and derivatives	氨基酸及其衍生物	73-22-3	1	4151200	4049700	4382000	290660	308390	336750	7365700	4293000	6442300	3801600	6200300	6791600
pmb0818	Positive	206.1	147.5	205.074	C11H11NO3	[M+H]+	C05660	Methoxyindoleacetic acid	甲氧基吲哚乙酸	Alkaloids	生物碱	Plumerane	吲哚类生物碱	3471-31-6	3	235000	268050	260020	24615	17654	25874	441630	363190	497330	304460	433080	434490
pme1261	Positive	206.14	76	205.131	C9H19NO4	[M+H]+	C05944	D-Panthenol	D-泛酰醇	Others	其它类	Saccharides and Alcohols	糖及醇类	81-13-0	3	15200	11598	7577.1	4562.9	1507.7	1508.2	39503	12173	5705.5	33252	9164.4	13927
pmb1587	Positive	207.14	165.2	206.131	C13H18O2	[M+H]+	-	4-Hydroxy-3,5-diisopropylbenzaldehyde	4-羟基-3,5-二异丙基苯甲醛	Phenolic acids	酚酸类	Phenolic acids	酚酸类	10537-86-7	3	7449.2	8949.8	7516.6	9	9	9	22633	16170	17200	10641	12080	7522.4
Zmgn002106	Negative	206.08	58.03	207.089	C11H13NO3	[M-H]-	C03519	N-Acetyl-L-phenylalanine	N-乙酰-L-苯丙氨酸	Amino acids and derivatives	氨基酸及其衍生物	Amino acids and derivatives	氨基酸及其衍生物	2018-61-3	1	178590	158470	176590	42473	57947	76032	217190	205840	237420	145720	297010	228090
mws1014	Positive	209.04	149.1	208.037	C10H8O5	[M+H]+	C09265	Fraxetin (7,8-Dihydroxy-6-methoxycoumarin)	秦皮素	Lignans and Coumarins	木脂素和香豆素	Coumarins	香豆素	574-84-5	1	208280	248650	277000	431230	120770	334150	305100	312040	269900	331490	122900	248650
Lmbp002962	Positive	209.05	194.02	208.037	C10H8O5	[M+H]+	-	Isofraxetin	异秦皮素	Lignans and Coumarins	木脂素和香豆素	Coumarins	香豆素	50656-75-2	2	679920	795200	451990	743760	405700	322270	462010	716880	716880	766530	659570	640660
pme3443	Negative	207.07	192	208.074	C11H12O4	[M-H]-	C05610	Sinapinaldehyde	芥子醛	Phenolic acids	酚酸类	Phenolic acids	酚酸类	4206-58-0	3	21861	30030	41963	4636.6	11713	5965.1	18854	70870	82776	9	40858	26177
MWSmce083	Negative	207.07	133.03	208.074	C11H12O4	[M-H]-	-	Ferulic acid methyl ester	阿魏酸甲酯	Phenolic acids	酚酸类	Phenolic acids	酚酸类	2309-07-1	3	8571.6	7583	7171.8	2439.5	1590	1257.7	6985.8	7067.5	12968	6940.5	9619.4	23205
Zmyn000108	Negative	209.03	85.03	210.038	C6H10O8	[M-H]-	C00818	D-Saccharic acid*	D-蔗糖酸*	Others	其它类	Saccharides and Alcohols	糖及醇类	87-73-0	3	5568200	5020300	4565700	1766400	2616300	2885200	7689300	5245300	5981500	9271400	8205900	7053600
Zmpn000199	Negative	209.03	85.03	210.038	C6H10O8	[M-H]-	C00879	D-Galactaric acid*	D-半乳糖二酸*	Others	其它类	Saccharides and Alcohols	糖及醇类	526-99-8	3	5316200	4716600	5031500	2263100	2937400	2955000	7292600	5222800	5298100	9479100	6330400	6355500
Hmcn000192	Negative	209.07	59.01	210.073	C7H14O7	[M-H]-	C02076	Sedoheptulose	景天庚酮糖	Others	其它类	Saccharides and Alcohols	糖及醇类	3019-74-7	3	2201500	1687000	1871000	724570	1070500	1308800	3077400	2253600	2296700	3307000	2573000	2769200
mws0853	Negative	209.08	179	210.089	C11H14O4	[M-H]-	C02325	Sinapyl alcohol	芥子醇	Phenolic acids	酚酸类	Phenolic acids	酚酸类	537-33-7	3	24624	19123	14624	34756	27701	11591	15367	7697.3	14626	12181	15413	22244
pme0109	Positive	212.09	166	211.084	C10H13NO4	[M+H]+	C07194	Methyldopa	甲基多巴	Amino acids and derivatives	氨基酸及其衍生物	Amino acids and derivatives	氨基酸及其衍生物	555-30-6	3	423930	409710	435070	360950	214460	422340	513470	440570	535520	568390	338830	297710
MWSmce355	Negative	211.06	181.01	212.069	C10H12O5	[M-H]-	-	Methyl Syringate	丁香酸甲酯	Phenolic acids	酚酸类	Phenolic acids	酚酸类	884-35-5	3	9648	8383.7	6144.6	9	9	9	13266	8135.1	9585.4	4596.1	24651	1487.2
Zmgn003633	Negative	211.13	183.14	212.141	C12H20O3	[M-H]-	C16309	12-Oxo-10E-Dodecenoic Acid	12-氧-10E-十二碳烯酸	Lipids	脂质	Free fatty acids	游离脂肪酸	65410-38-0	2	5491	5865	5393.6	5779.7	6985.5	13668	1948.5	2477.5	1463.4	2388.8	1523.7	4028.2
pmb2507	Negative	213.1	97	214.024	C5H11O7P	[M-H]-	C00672	2-Deoxyribose-1-phosphate	2-脱氧核糖-1-磷酸	Nucleotides and derivatives	核苷酸及其衍生物	Nucleotides and derivatives	核苷酸及其衍生物	17210-42-3	3	72311	58137	58318	61794	71763	102020	38592	38881	27327	31715	37303	17761
mws0863	Negative	213.02	97	214.024	C5H11O7P	[M-H]-	C00673	2-Deoxyribose-5'-phosphate	2-脱氧核糖-5'-磷酸	Nucleotides and derivatives	核苷酸及其衍生物	Nucleotides and derivatives	核苷酸及其衍生物	102916-66-5	3	22051	8732.1	24938	10527	11772	25214	27425	17133	38002	9	9	9
pme0170	Positive	217.13	158	216.122	C8H16N4O3	[M+H]+	-	N-Acetyl-L-Arginine	N-乙酰-L-精氨酸	Amino acids and derivatives	氨基酸及其衍生物	Amino acids and derivatives	氨基酸及其衍生物	155-84-0	1	493810	621640	531720	9	9	9	496370	453780	749400	213360	297230	304850
pme2566	Negative	217.08	199	218.09	C8H14N2O5	[M-H]-	-	5-L-Glutamyl-L-amino acid	5-L-谷氨酰-L-氨基酸	Amino acids and derivatives	氨基酸及其衍生物	Amino acids and derivatives	氨基酸及其衍生物	5875-41-2	3	225770	252320	207400	198840	212140	170830	271040	239590	231360	246750	295750	206380
Lmrj001698	Positive	219.13	60.04	218.127	C9H18N2O4	[M+H]+	-	L-Seryl-L-Isoleucine	L-丝氨酰-L-异亮氨酸	Amino acids and derivatives	氨基酸及其衍生物	Amino acids and derivatives	氨基酸及其衍生物	91086-51-0	1	132070	154310	129920	17885	23782	13461	211190	160180	250340	145570	225470	152050
MWSmce257	Negative	218.11	88.04	219.111	C9H17NO5	[M-H]-	C00864	D-Pantothenic Acid	D-泛酸(维生素B5)	Others	其它类	Vitamin	维生素	79-83-4	1	325920	213020	269090	205960	101790	176040	354320	245670	217900	279950	192880	239560
Hmyp002656	Positive	222.08	130.06	221.068	C11H11NO4	[M+H]+	-	Methyl dioxindole-3-acetate	甲基-二氧吲哚-乙酸	Alkaloids	生物碱	Plumerane	吲哚类生物碱	57061-18-4	1	294650	344740	325190	270810	380240	290170	248680	210250	322660	270650	205720	98211
mws4174	Positive	222.1	138	221.09	C8H15NO6	[M+H]+	C00645	N-Acetyl-D-mannosamine	N-乙酰-D-甘露糖胺	Others	其它类	Saccharides and Alcohols	糖及醇类	7772-94-3	3	43215	43890	47496	27540	25273	32205	88745	57788	41960	35230	15894	18739
mws2608	Positive	222.1	84.05	221.09	C8H15NO6	[M+H]+	C01132	N-Acetyl-D-galactosamine	N-乙酰-D-半乳糖胺	Others	其它类	Saccharides and Alcohols	糖及醇类	1811-31-0	3	963740	925480	1110800	860150	994890	516180	717610	633440	516570	1019400	566790	591100
pme2755	Positive	222	144	221.09	C8H15NO6	[M+H]+	C00140	N-Acetyl-D-glucosamine	N-乙酰-D-葡萄糖胺	Others	其它类	Saccharides and Alcohols	糖及醇类	7512-17-6	3	2005600	2525700	2420600	1543900	1789900	1466600	1788900	2078300	2092000	1932500	2102100	1942000
Smbp006069	Positive	223.05	190.02	222.053	C11H10O5	[M+H]+	-	5,7-dimethoxy-8-hydroxycoumarin	5,7-二甲氧基-8-羟基香豆素	Lignans and Coumarins	木脂素和香豆素	Coumarins	香豆素	-	2	20077	54360	60501	127090	20114	12087	67643	93389	54595	61632	16667	49973
pmp000284	Positive	223.06	208.04	222.053	C11H10O5	[M+H]+	C17479	Fraxidin (8-Hydroxy-6,7-dimethoxycoumarin)	秦皮啶	Lignans and Coumarins	木脂素和香豆素	Coumarins	香豆素	525-21-3	3	49832	61162	48648	93773	29476	18626	85292	53896	67822	78016	42628	62373
Lmjp002764	Positive	223.06	190.03	222.053	C11H10O5	[M+H]+	-	Umckalin (7-hydroxy-5,6-dimethoxycoumarin)	5,6-二甲氧基-7-羟基香豆素	Lignans and Coumarins	木脂素和香豆素	Coumarins	香豆素	43053-62-9	2	70097	66225	72066	92751	46803	50736	42080	33092	58485	86013	42233	138700
MWS20178	Positive	223.06	190.03	222.053	C11H10O5	[M+H]+	C17480	isofraxidin	异嗪皮啶	Lignans and Coumarins	木脂素和香豆素	Coumarins	香豆素	486-21-5	3	163110	184940	129700	297780	104900	76414	318960	207980	205570	324780	138050	266630
MWS4296	Positive	223.11	120.08	222.1	C11H14N2O3	[M+H]+	-	Glycylphenylalanine	甘氨酰苯基丙氨酸	Amino acids and derivatives	氨基酸及其衍生物	Amino acids and derivatives	氨基酸及其衍生物	3321-03-7	3	177640	188830	171170	18640	17740	7860.6	169400	249740	265400	191990	287950	161550
mws5042	Positive	223.11	120.09	222.101	C11H14N2O3	[M+H]+	-	L-Glycyl-L-phenylalanine	L-甘氨酰-L-苯丙氨酸	Amino acids and derivatives	氨基酸及其衍生物	Amino acids and derivatives	氨基酸及其衍生物	721-66-4	3	162140	186930	157660	20993	16640	8108.8	145000	182410	302060	201500	249860	170900
mws0520	Positive	224.09	136	223.084	C11H13NO4	[M+H]+	-	N-Acetyl-L-tyrosine	N-乙酰-L-酪氨酸	Amino acids and derivatives	氨基酸及其衍生物	Amino acids and derivatives	氨基酸及其衍生物	537-55-3	3	5420.4	7598.7	6031.1	3282.6	9	3260.2	10299	15134	15830	2161.2	10365	5971.5
mws1429	Negative	223.13	161	224.141	C13H20O3	[M-H]-	C04166	Vomifoliol	催吐萝芙叶醇	Terpenoids	萜类	Monoterpenoids	倍萜	189351-15-3	3	23346	9033	15806	1552.1	5421.1	1542.1	19441	16331	16143	6107.1	4585.1	6112.8
Lmyp003951	Positive	227.09	181.09	226.084	C11H14O5	[M+H]+	-	3-Hydroxy-1-(4-hydroxy-3,5-dimethoxyphenyl)propan-1-one	3-羟基-1-(4-羟基-3,5-二甲氧基苯基)丙-1-酮	Phenolic acids	酚酸类	Phenolic acids	酚酸类	-	3	710430	1230200	810880	233460	226560	135450	2378900	650330	1541300	710720	838190	725770
MWStz170	Positive	227.14	86.06	226.132	C11H18N2O3	[M+H]+	-	Cyclo(L-Leu-trans-4-hydroxy-L-Pro)	环(L-亮氨酸-反-4-羟基-L-脯氨酸)	Amino acids and derivatives	氨基酸及其衍生物	Amino acids and derivatives	氨基酸及其衍生物	115006-86-5	3	15323	20429	10305	7682.2	13633	4190.9	17237	25595	24778	16312	15451	16438
pme1194	Positive	228.1	112	227.091	C9H13N3O4	[M+H]+	C00881	2'-Deoxycytidine	2'-脱氧胞苷	Nucleotides and derivatives	核苷酸及其衍生物	Nucleotides and derivatives	核苷酸及其衍生物	951-77-9	3	65696	71353	64174	14598	14602	13264	103340	139950	84451	47665	85721	52365
Zmjn003398	Negative	227.13	183.14	228.136	C12H20O4	[M-H]-	C16308	2-Dodecenedioic acid	2-十二烯二酸	Lipids	脂质	Free fatty acids	游离脂肪酸	6402-36-4	1	4364100	3813900	4156100	6507300	7767400	6595300	68974	71377	44932	33739	52267	54774
pma6455	Negative	229.01	96.97	230.02	C5H11O8P	[M-H]-	C00117	Ribulose-5-phosphate	核酮糖-5-磷酸	Others	其它类	Saccharides and Alcohols	糖及醇类	4300-28-1	3	43099	32305	39516	51613	45341	62342	9	9	9	26790	22197	20447
Lmhp001670	Positive	231.16	72.08	230.163	C11H22N2O3	[M+H]+	-	L-Valyl-L-Leucine	L-缬氨酰-L-亮氨酸	Amino acids and derivatives	氨基酸及其衍生物	Amino acids and derivatives	氨基酸及其衍生物	3989-97-7	1	343690	430890	424930	22712	23701	7556.2	650240	619300	807870	616370	593640	501950
pmb0962	Positive	235.1	118.3	234.158	C10H22N2O4	[M+H]+	-	L-Lysine-Butanoic Acid	L-赖氨酸丁酸酯	Amino acids and derivatives	氨基酸及其衍生物	Amino acids and derivatives	氨基酸及其衍生物	80407-71-2	3	45379	63768	46088	6383.8	10668	11244	727350	43252	135430	87720	65185	168620
Lmyn000160	Negative	237.06	87.01	238.069	C8H14O8	[M-H]-	-	Mucic acid Dimethyl Ester	粘酸二甲酯	Phenolic acids	酚酸类	Phenolic acids	酚酸类	-	1	1302500	1002200	1059200	507720	788940	790930	1275500	1387200	1129300	1049900	1319200	1043000
mws0221	Positive	241.03	152	240.024	C6H12N2O4S2	[M+H]+	C00491	L-Cystine	L-胱氨酸	Amino acids and derivatives	氨基酸及其衍生物	Amino acids and derivatives	氨基酸及其衍生物	56-89-3	3	28405	28426	17863	16107	24346	26791	23791	19848	74435	19848	27214	21171
MWS0552	Negative	239.2	223.03	240.209	C15H28O2	[M-H]-	-	Cis-10-Pentadecenoic Acid(C15: 1)	顺-10-十五碳烯酸	Lipids	脂质	Free fatty acids	游离脂肪酸	84743-29-3	3	89571	112740	121320	89747	77883	89681	73295	104530	111570	82950	126100	106970
pme2827	Negative	239	223	240.245	C16H32O	[M-H]-	C00517	Palmitaldehyde	棕榈醛	Lipids	脂质	Free fatty acids	游离脂肪酸	629-80-1	3	15344000	15333000	14421000	17016000	16715000	17770000	15433000	22077000	22854000	22628000	24914000	27373000
pme0264	Positive	243.1	127	242.09	C10H14N2O5	[M+H]+	C00214	Thymidine	胸苷	Nucleotides and derivatives	核苷酸及其衍生物	Nucleotides and derivatives	核苷酸及其衍生物	50-89-5	3	64490	105640	77857	9	9	9	132540	152200	95038	82943	110340	54481
MWS2430	Negative	241.22	241.21	242.225	C15H30O2	[M-H]-	-	13-methylmyristic acid	13-甲基十四烷酸	Lipids	脂质	Free fatty acids	游离脂肪酸	2485-71-4	2	57144	69813	71551	29551	17732	17845	83424	73565	52598	44726	50243	39779
ML10180524	Positive	244.09	112.05	243.085	C9H13N3O5	[M+H]+	C02961	Cytarabine	胞嘧啶阿拉伯糖苷	Nucleotides and derivatives	核苷酸及其衍生物	Nucleotides and derivatives	核苷酸及其衍生物	147-94-4	3	726580	879450	795300	134950	149790	140380	1039400	1240200	1317000	767640	1234000	656900
pme3732	Positive	244.09	112	243.085	C9H13N3O5	[M+H]+	C00475	Cytidine	胞苷	Nucleotides and derivatives	核苷酸及其衍生物	Nucleotides and derivatives	核苷酸及其衍生物	65-46-3	3	754770	1129000	912900	151200	178430	159180	1542300	1386200	1263700	762650	1115700	645540
MWSmce295	Positive	245.07	113.03	244.07	C9H12N2O6	[M+H]+	C16908	1-beta-D-Arabinofuranosyluracil	1-β-D-阿糖呋喃脲嘧啶	Nucleotides and derivatives	核苷酸及其衍生物	Nucleotides and derivatives	核苷酸及其衍生物	3083-77-0	3	129860	176750	191260	25198	32613	32616	276700	233570	233430	141260	175030	158400
mws0248	Negative	243.06	110	244.07	C9H12N2O6	[M-H]-	C00299	Uridine	尿嘧啶核苷	Nucleotides and derivatives	核苷酸及其衍生物	Nucleotides and derivatives	核苷酸及其衍生物	58-96-8	1	139130	152220	140860	40516	53683	34919	198640	155480	145450	14809	239960	228460
pmb2591	Negative	245.09	203.08	246.101	C13H14N2O3	[M-H]-	-	N-Acetyl-L-Tryptophan	N-乙酰-L-色氨酸	Amino acids and derivatives	氨基酸及其衍生物	Amino acids and derivatives	氨基酸及其衍生物	1218-34-4	3	162300	149240	150640	70317	73698	20138	140910	105070	158420	166330	139820	257230
Lmrj002087	Positive	247.13	86.09	246.121	C10H18N2O5	[M+H]+	-	L-Isoleucyl-L-Aspartate	L-异亮氨酰-L-天冬氨酸	Amino acids and derivatives	氨基酸及其衍生物	Amino acids and derivatives	氨基酸及其衍生物	-	3	174960	209940	179750	15801	13081	18224	249880	232010	509770	235420	397980	197490
Zmdp001647	Positive	247.13	184.1	246.122	C10H18N2O5	[M+H]+	-	γ-Glutamyl-L-valine	γ-谷氨酰胺缬氨酸	Amino acids and derivatives	氨基酸及其衍生物	Amino acids and derivatives	氨基酸及其衍生物	-	2	206910	270110	224050	9949.9	9457.1	16249	111930	194800	254070	157190	446570	498990
pme3961	Positive	252.11	136	251.102	C10H13N5O3	[M+H]+	C00559	2'-Deoxyadenosine	2'-脱氧腺苷	Nucleotides and derivatives	核苷酸及其衍生物	Nucleotides and derivatives	核苷酸及其衍生物	958-09-8	3	421930	451180	395830	20769	28394	25560	592290	564450	512430	449080	847070	501650
pme2776	Positive	253.09	137	252.086	C10H12N4O4	[M+H]+	C05512	2'-Deoxyinosine	2-脱氧肌苷	Nucleotides and derivatives	核苷酸及其衍生物	Nucleotides and derivatives	核苷酸及其衍生物	890-38-0	3	44491	42203	47897	8405.6	4398.2	5108.3	46340	57527	50059	29308	61610	57263
pma3101	Positive	256.08	124.1	256.082	C11H14NO6+	[M]+	C05841	Nicotinate D-ribonucleoside	烟酸核糖核苷	Others	其它类	Vitamin	维生素	17720-18-2	3	450910	547190	437700	72696	116070	57043	415200	811460	464940	1016200	564640	701720
mws1488	Negative	255.23	237.22	256.24	C16H32O2	[M-H]-	C00249	Palmitic acid	棕榈酸	Lipids	脂质	Free fatty acids	游离脂肪酸	57-10-3	3	3736.7	5854.6	5344.2	3810.8	2733.1	3644.7	3811.3	5148.1	5687.7	4692.8	4715.2	5606.4
Zmyn000110	Negative	258.04	78.96	259.046	C6H14NO8P	[M-H]-	C06156	D-Glucosamine 1-phosphate	D-氨基葡萄糖-1-磷酸	Others	其它类	Saccharides and Alcohols	糖及醇类	2152-75-2	3	12534	12838	15812	7024.2	4803.9	2344.3	11707	12096	11710	13992	19371	15024
mws1090	Negative	259.02	96.96	260.03	C6H13O9P	[M-H]-	C00103	Glucose-1-phosphate*	葡萄糖-1-磷酸*	Others	其它类	Saccharides and Alcohols	糖及醇类	59-56-3	1	995930	802660	825420	1288700	1420500	1550400	115840	272530	503730	490870	594620	437540
MWS2442	Negative	259.02	96.97	260.03	C6H13O9P	[M-H]-	C00085	D-Fructose 6-Phosphate	D-果糖-6-磷酸	Others	其它类	Saccharides and Alcohols	糖及醇类	643-13-0	1	1034700	873030	823940	1407500	1362300	1479700	139230	242710	574540	541000	482740	387670
mws0866	Negative	259.02	96.97	260.03	C6H13O9P	[M-H]-	C00092	D-Glucose 6-phosphate*	D-葡萄糖-6-磷酸*	Others	其它类	Saccharides and Alcohols	糖及醇类	56-73-5	1	1189900	1026900	953720	1537800	1657300	1894600	138190	319760	642450	614160	618910	506340
Zmdp002216	Positive	261.14	86.1	260.137	C11H20N2O5	[M+H]+	-	L-γ-Glutamyl-L-leucine	L-γ-谷氨酰胺-L-亮氨酸	Amino acids and derivatives	氨基酸及其衍生物	Amino acids and derivatives	氨基酸及其衍生物	2566-39-4	2	143730	200980	144190	14277	21531	18370	100370	184310	539310	370590	294540	301290
MWS4309	Positive	262.12	188.07	261.111	C13H15N3O3	[M+H]+	-	Glycyl-tryptophan	甘氨酰-色氨酸	Amino acids and derivatives	氨基酸及其衍生物	Amino acids and derivatives	氨基酸及其衍生物	2390-74-1	1	37517	38535	40631	2326.6	11120	4793.7	49626	62373	79898	30775	60810	31430
Zmpn000095	Negative	261.04	78.96	262.045	C6H15O9P	[M-H]-	C01096	Sorbitol-6-phosphate	山梨糖醇-6-磷酸	Others	其它类	Saccharides and Alcohols	糖及醇类	20479-58-7	3	54715	38182	60175	134020	71700	62441	37711	23589	46436	9	9	9
Zmyn004943	Negative	263.2	59.01	264.209	C17H28O2	[M-H]-	C16344	Norlinolenic acid	降亚麻酸	Lipids	脂质	Free fatty acids	游离脂肪酸	-	2	3515.9	3620.3	3895.5	9	9	9	5984.9	4124.1	7554.9	4448.5	4025.5	2144.9
pme0230	Positive	268.1	136.06	267.097	C10H13N5O4	[M+H]+	C00212	Adenosine	腺苷	Nucleotides and derivatives	核苷酸及其衍生物	Nucleotides and derivatives	核苷酸及其衍生物	58-61-7	2	20984000	20431000	21703000	12255000	13762000	12389000	13680000	17810000	18346000	28589000	32236000	28906000
pme1184	Positive	268.1	152	267.097	C10H13N5O4	[M+H]+	C00330	2'-Deoxyguanosine	2'-脱氧鸟苷	Nucleotides and derivatives	核苷酸及其衍生物	Nucleotides and derivatives	核苷酸及其衍生物	961-07-9	3	311840	454450	359090	9685	15974	10101	223000	1176800	413310	277150	695910	233430
pme2890	Positive	269.06	136	268.055	C8H16N2O4S2	[M+H]+	C01817	L-Homocystine	L-高胱氨酸	Amino acids and derivatives	氨基酸及其衍生物	Amino acids and derivatives	氨基酸及其衍生物	626-72-2	3	12047	17345	6714.2	2646.6	3123.7	1325.5	13424	12610	31584	13911	14264	10811
pme1119	Positive	269.09	137	268.081	C10H12N4O5	[M+H]+	C00294	Inosine	肌苷	Nucleotides and derivatives	核苷酸及其衍生物	Nucleotides and derivatives	核苷酸及其衍生物	58-63-9	3	57359	141850	109750	292680	184540	257240	16780	11622	20268	23770	24469	22364
mws1060	Negative	267.07	135	268.081	C10H12N4O5	[M-H]-	-	9-(Arabinosyl)hypoxanthine	9-(阿拉伯糖基)次黄嘌呤	Nucleotides and derivatives	核苷酸及其衍生物	Nucleotides and derivatives	核苷酸及其衍生物	7013-16-3	3	145610	145240	116870	47766	54645	64503	115540	152810	270210	142550	158890	153150
MWSHY0137	Positive	273.08	153.02	272.068	C15H12O5	[M+H]+	C00509	Naringenin (5,7,4'-Trihydroxyflavanone)	柚皮素	Flavonoids	黄酮	Flavanones	二氢黄酮	480-41-1	1	84516	92155	98465	96483	56733	45495	52476	120670	79259	157700	193690	265760
MWSmce675	Negative	271.08	108.02	272.09	C12H16O7	[M-H]-	C06186	Arbutin	熊果苷	Phenolic acids	酚酸类	Phenolic acids	酚酸类	497-76-7	1	143330	157480	145880	80533	136640	144550	145240	175680	268140	160300	168300	164660
Lmmn003323	Negative	271.23	225.22	272.235	C16H32O3	[M-H]-	-	2-Hydroxyhexadecanoic acid	2-羟基十六烷酸	Organic acids	有机酸	Organic acids	有机酸	764-67-0	1	3299500	3492600	3694100	76024	42196	51035	8461900	6551800	3993300	2517700	2905400	2089700
pme3285	Positive	275.09	139	274.084	C15H14O5	[M+H]+	C09320	Afzelechin (3,5,7,4'-Tetrahydroxyflavan)	阿夫儿茶精	Flavonoids	黄酮	Flavanols	黄烷醇类	2545-00-8	3	39155	38349	54146	37404	54472	90671	25393	32638	48337	27949	65132	55685
pme1201	Negative	273.08	167	274.084	C15H14O5	[M-H]-	C00774	Phloretin	根皮素	Flavonoids	黄酮	Chalcones	查耳酮	60-82-2	2	345470	279050	293770	12551	17101	14438	331690	855130	728480	231670	273170	226610
pma0461	Positive	277.22	93.1	276.209	C18H28O2	[M+H]+	-	14,15-Dehydrocrepenynic acid	14,15-脱氢还阳参油酸	Lipids	脂质	Free fatty acids	游离脂肪酸	4154-44-3	3	599240	704110	602550	519220	437640	491160	982990	1244000	754690	381930	619310	703390
Lmxp011770	Positive	279.16	149.02	278.152	C16H22O4	[M+H]+	C15205	Diisobutyl phthalate*	邻苯二甲酸二异丁酯*	Phenolic acids	酚酸类	Phenolic acids	酚酸类	84-69-5	3	1396800	1430300	1416600	1511800	1514900	1596400	1344200	1814200	1799000	2217100	2106100	2173700
MWSmce341	Positive	279.16	149.03	278.152	C16H22O4	[M+H]+	-	Butyl isobutyl phthalate*	邻苯二甲酸-1-丁酯-2-异丁酯*	Phenolic acids	酚酸类	Phenolic acids	酚酸类	17851-53-5	3	1481700	1528200	1480100	1525700	1580500	1634900	1396900	1876400	1936400	2260000	2147900	2247600
Lmlp012720	Positive	279.16	149.02	278.152	C16H22O4	[M+H]+	C14214	Dibutyl phthalate*	邻苯二甲酸二丁酯*	Phenolic acids	酚酸类	Phenolic acids	酚酸类	84-74-2	3	1429000	1434600	1433400	1509400	1531500	1591400	1383200	1783700	1802800	2201500	2081800	2173000
mws5035	Positive	279.17	120.08	278.163	C15H22N2O3	[M+H]+	-	L-Leucyl-L-phenylalanine	L-亮氨酰-L-苯丙氨酸	Amino acids and derivatives	氨基酸及其衍生物	Amino acids and derivatives	氨基酸及其衍生物	56217-82-4	3	27035	35848	30720	9	907.41	1741.7	35961	73144	107110	15629	58190	28715
pmb0889	Positive	279.23	95.1	278.225	C18H30O2	[M+H]+	C08364	Punicic acid (9Z,11E,13Z-octadecatrienoic acid)	石榴酸 (9Z,11E,13Z-十八碳三烯酸)	Lipids	脂质	Free fatty acids	游离脂肪酸	544-72-9	3	193880	213140	193500	88607	67177	89145	346810	396060	331440	193850	277260	311420
mws0366	Negative	277.22	277.22	278.225	C18H30O2	[M-H]-	C06426	γ-Linolenic Acid*	γ-亚麻酸*	Lipids	脂质	Free fatty acids	游离脂肪酸	506-26-3	1	11051000	12770000	12575000	1975400	2345300	2358600	10736000	15111000	7536600	12237000	12918000	10911000
mws0367	Negative	277.22	277.22	278.225	C18H30O2	[M-H]-	C06427	α-Linolenic Acid*	α-亚麻酸*	Lipids	脂质	Free fatty acids	游离脂肪酸	463-40-1	1	11051000	12770000	12575000	1975400	2345300	2358600	10736000	15111000	7536600	12237000	12918000	10911000
pmb1650	Positive	279.2	149.4	278.225	C18H30O2	[M+H]+	-	Octadeca-11E,13E,15Z-trienoic acid	十八碳-9E,13E,15Z-三烯酸	Lipids	脂质	Free fatty acids	游离脂肪酸	25575-00-2	3	279150	279190	267520	316090	292910	305470	279370	371870	364630	433310	398300	363190
Lmbn005923	Negative	277.22	59.01	278.225	C18H30O2	[M-H]-	C07289	Crepenynic acid	顺式十八碳-9-烯-12-炔酸	Lipids	脂质	Free fatty acids	游离脂肪酸	2277-31-8	1	58538	66017	79163	10867	9732.7	11303	59069	81446	99004	63130	70360	61676
Lmhn002926	Negative	279.05	163.04	280.058	C13H12O7	[M-H]-	-	p-Coumaroylmalic acid	对香豆酰苹果酸	Phenolic acids	酚酸类	Phenolic acids	酚酸类	-	3	27461	25848	20105	16401	50737	9230.6	2134.3	44562	23635	41135	9949.8	16221
mws0629	Positive	281.11	166	280.106	C13H16N2O5	[M+H]+	-	L-Aspartyl-L-Phenylalanine	L-天冬氨酰-L-苯丙氨酸	Amino acids and derivatives	氨基酸及其衍生物	Amino acids and derivatives	氨基酸及其衍生物	13433-09-5	2	55499	75021	47245	6863.9	2657.1	2206.3	88392	86263	134480	58217	79882	38253
Lmbp010382	Positive	281.12	91.05	280.11	C18H16O3	[M+H]+	-	6-Methoxy-2-(2-phenylethyl)chromone	6-甲氧基-2-(2-苯乙基)色酮	Others	其它类	Others	其它	84294-89-3	3	6360.4	7802.7	9616	12406	10120	6158.9	14769	12815	17867	15130	6013.4	12221
mws1491	Negative	279.23	279.23	280.24	C18H32O2	[M-H]-	C01595	Linoleic acid	亚油酸	Lipids	脂质	Free fatty acids	游离脂肪酸	60-33-3	1	1906300	2801400	2885100	443490	448020	495320	2987900	2558500	4050500	2014800	2256600	1737500
Lmbn006152	Negative	279.23	59.01	280.24	C18H32O2	[M-H]-	C04056	(9Z,11E)-Octadecadienoic acid	(9Z,11E)-十八碳二烯酸	Lipids	脂质	Free fatty acids	游离脂肪酸	2540-56-9	2	1273.5	1343.7	1790.1	9	530.94	569.91	1471	1819.7	3033	1233.8	1326.8	1048.7
Hmhp001812	Positive	282.12	136.06	281.112	C11H15N5O4	[M+H]+	-	2'-O-Methyladenosine	2-甲氧基腺苷	Nucleotides and derivatives	核苷酸及其衍生物	Nucleotides and derivatives	核苷酸及其衍生物	2140-79-6	2	1518200	2183700	1714800	21215	18194	42296	3248100	3863300	4208500	1224700	1196300	599160
MWS4354	Positive	282.12	150.08	281.112	C11H15N5O4	[M+H]+	-	N6-methyladenosine	N6-甲基腺苷	Nucleotides and derivatives	核苷酸及其衍生物	Nucleotides and derivatives	核苷酸及其衍生物	1867-73-8	3	41184	52012	49695	3708.5	5805.4	7767.5	123510	115870	86631	32905	48367	29644
mws2623	Negative	281.25	281.25	282.256	C18H34O2	[M-H]-	C21944	11-Octadecanoic acid(Vaccenic acid)	11-十八碳烯酸	Lipids	脂质	Free fatty acids	游离脂肪酸	506-17-2	3	362090	640790	744940	236390	144550	195090	734940	629800	656720	412600	623980	464300
mws0396	Negative	281.25	281.25	282.256	C18H34O2	[M-H]-	C01712	Elaidic Acid	反油酸	Lipids	脂质	Free fatty acids	游离脂肪酸	112-79-8	1	25617	42082	44315	24140	12790	20411	53869	47833	29975	9	9	9
pme1178	Positive	284.1	152	283.092	C10H13N5O5	[M+H]+	C00387	Guanosine	鸟苷	Nucleotides and derivatives	核苷酸及其衍生物	Nucleotides and derivatives	核苷酸及其衍生物	118-00-3	2	1320300	2081000	1513100	504280	632570	456680	1125800	2500800	1645500	1836600	2966500	1505400
mws0668	Negative	283.07	151	284.076	C10H12N4O6	[M-H]-	C01762	Xanthosine	黄苷	Nucleotides and derivatives	核苷酸及其衍生物	Nucleotides and derivatives	核苷酸及其衍生物	146-80-5	2	95453	100160	71967	20247	31489	24176	102270	167700	141300	77203	96444	50302
pma1751	Positive	286.09	124	285.085	C12H15NO7	[M+H]+	-	N-(beta-D-Glucosyl)nicotinate	N-葡萄糖基烟酸	Others	其它类	Vitamin	维生素	-	3	411520	525830	420560	199340	258540	513600	455670	537290	305790	499050	376820	468720
NK10256198	Negative	285.04	257.05	286.048	C15H10O6	[M-H]-	C10036	3,5,7,2'-Tetrahydroxyflavone; Datiscetin	3,5,7,2'-四羟基黄酮; 橡精	Flavonoids	黄酮	Flavones	黄酮	480-15-9	1	124360	108350	108350	4885.3	11770	6268.6	223500	251170	219110	36726	115780	93699
MWSHY0051	Positive	287.06	153.02	286.048	C15H10O6	[M+H]+	C05903	Kaempferol (3,5,7,4'-Tetrahydroxyflavone)	山奈酚	Flavonoids	黄酮	Flavonols	黄酮醇	520-18-3	2	77057	87785	90710	6610.1	20069	11546	209110	244420	183750	47967	105580	88100
MWSHY0058	Positive	287.06	153.02	286.048	C15H10O6	[M+H]+	C01514	Luteolin (5,7,3',4'-Tetrahydroxyflavone)	木犀草素	Flavonoids	黄酮	Flavones	黄酮	491-70-3	3	18235	26927	25024	10475	34229	26196	9	9	9	12513	32161	15607
MWSHY0089	Positive	287.09	167.03	286.084	C16H14O5	[M+H]+	C09833	5,4'-Dihydroxy-7-methoxyflavanone (Sakuranetin)	5,4'-二羟基-7-甲氧基黄酮 (樱花素)	Flavonoids	黄酮	Flavanones	二氢黄酮	2957-21-3	3	88783	98518	106890	1741.9	1167.5	273600	2009.6	1092.4	416450	1284.2	9	352870
MWSslk132	Negative	285.21	223.21	286.214	C16H30O4	[M-H]-	C19615	Hexadecanedioic acid	十六烷基二酸	Lipids	脂质	Free fatty acids	游离脂肪酸	505-54-4	1	34806	18812	19193	8698	7013.1	7943.7	25307	31446	22933	22069	19308	19694
Zmyn005252	Negative	285.24	239.24	286.251	C17H34O3	[M-H]-	C11849	3-Hydroxy-palmitic acid methyl ester	3-羟基-棕榈酸甲酯	Lipids	脂质	Free fatty acids	游离脂肪酸	51883-36-4	1	22361	32565	33042	1620.4	1411.6	1178.1	98259	42460	22632	26922	18255	18987
mws1436	Positive	287.29	97.2	286.287	C18H38O2	[M+H]+	-	1,18-Octadecanediol	1,18-十八烷二醇	Lipids	脂质	Free fatty acids	游离脂肪酸	3155-43-9	3	6360.2	4948.7	7142.5	22076	4498.5	3661.3	5374.7	5210.8	1748	2991.2	2614.5	4067.6
MWSHY0145	Positive	289.07	153.02	288.063	C15H12O6	[M+H]+	C05631	Eriodictyol (5,7,3',4'-Tetrahydroxyflavanone)	圣草酚	Flavonoids	黄酮	Flavanones	二氢黄酮	552-58-9	3	14831	12382	19213	19507	3359.5	7015.1	28739	21853	14701	21031	12114	15478
mws1094	Negative	287.06	259	288.063	C15H12O6	[M-H]-	C00974	Aromadendrin (Dihydrokaempferol)	香橙素 (二氢山奈酚)	Flavonoids	黄酮	Flavanonols	二氢黄酮醇	480-20-6	2	48831	34489	41089	4445	1206.7	2810.2	85999	65084	59504	42458	47188	37417
Lmyn007883	Negative	287.22	287.22	288.23	C16H32O4	[M-H]-	-	9,16-Dihydroxypalmitic acid	9,16-二羟基棕榈酸	Lipids	脂质	Free fatty acids	游离脂肪酸	38076-49-2	3	88454	72980	77821	9823.1	22099	23828	104390	216380	115700	72642	94975	71189
Lmyn003835	Negative	289.04	137.02	290.043	C14H10O7	[M-H]-	-	4-(3,4,5-Trihydroxybenzoxy)benzoic acid	4-(3,4,5-三羟基苯甲氧基)苯甲酸	Phenolic acids	酚酸类	Phenolic acids	酚酸类	-	3	767530	636990	800980	602010	706020	766000	331000	312960	534890	758830	627430	758950
MWSHY0174	Positive	291.09	139.04	290.079	C15H14O6	[M+H]+	C09727	Epicatechin	表儿茶素	Flavonoids	黄酮	Flavanols	黄烷醇类	490-46-0	1	11466000	13858000	12338000	17693000	14907000	16322000	5189600	7897200	8485500	12930000	10050000	12757000
MWSHY0065	Positive	291.09	139.04	290.079	C15H14O6	[M+H]+	C06562	Catechin	儿茶素	Flavonoids	黄酮	Flavanols	黄烷醇类	154-23-4	1	10453000	13317000	10055000	14192000	13433000	14625000	4604700	7095500	10419000	13152000	8786700	12187000
pmb2657	Negative	289.1	97.1	290.123	C10H18N4O6	[M-H]-	C03406	Argininosuccinic acid	精氨基琥珀酸	Organic acids	有机酸	Organic acids	有机酸	2387-71-5	3	142140	83487	112220	205310	194830	222680	12058	28674	43443	28701	33537	35013
Zmyn004548	Negative	291.2	235.17	292.204	C18H28O3	[M-H]-	C01226	12-Oxo-phytodienoic acid	12-氧-植物二烯酸	Lipids	脂质	Free fatty acids	游离脂肪酸	85551-10-6	3	7474.7	6658.2	7603.9	9	9	9	24398	23849	8576.6	4248.2	4866	4990.6
MWSmce689	Positive	293.25	95.09	292.24	C19H32O2	[M+H]+	-	Methyl linolenate	亚麻酸甲酯	Lipids	脂质	Free fatty acids	游离脂肪酸	301-00-8	3	11734	16573	7896.9	8965	11064	6545.9	16798	10426	9	9015	9	10280
Zmyn004676	Negative	293.21	113.1	294.219	C18H30O3	[M-H]-	C16346	17-Hydroxylinolenic acid	17-羟基亚麻酸	Lipids	脂质	Free fatty acids	游离脂肪酸	-	3	28220	25510	30984	32840	23056	30905	37576	34094	28924	10513	21251	21245
pmb2786	Negative	293.21	235.17	294.219	C18H30O3	[M-H]-	C16326	9-Hydroxy-10,12,15-octadecatrienoic acid*	9-羟基-10,12,15-十八碳三烯酸*	Lipids	脂质	Free fatty acids	游离脂肪酸	89886-42-0	2	62275	58119	65945	1095.8	1243.3	2135.4	92159	195530	125660	26882	53858	31970
pmb2787	Negative	293.21	275.1	294.219	C18H30O3	[M-H]-	C14766	9-Oxo-10E,12Z-octadecadienoic acid	9-过氧-10E,12Z-十八碳二烯酸	Lipids	脂质	Free fatty acids	游离脂肪酸	54232-59-6	3	89430	91648	93894	3819.6	2964.9	3945.5	109690	274990	178900	36203	93062	47391
Zmpn003368	Negative	293.21	195.14	294.219	C18H30O3	[M-H]-	C16316	13S-Hydroxy-9Z,11E,15Z-octadecatrienoic acid	13S-羟基-9Z,11E,15Z-十八碳三烯酸	Lipids	脂质	Free fatty acids	游离脂肪酸	87984-82-5	1	143790	129690	147570	96030	87025	103090	166850	203960	124000	53614	89100	95617
Lmbn005443	Negative	293.21	235.17	294.219	C18H30O3	[M-H]-	C14765	13-KODE; (9Z,11E)-13-Oxooctadeca-9,11-dienoic acid*	13-氧代十八碳-9,11-二烯酸*	Lipids	脂质	Free fatty acids	游离脂肪酸	54739-30-9	2	60046	53977	64859	1700.8	625.22	1983.2	83457	181310	118180	26916	55286	32003
Zmyn004732	Negative	293.21	185.12	294.219	C18H30O3	[M-H]-	C16342	2R-hydroxy-9Z,12Z,15Z-octadecatrienoic acid	2R-羟基-9Z,12Z,15Z-十八碳三烯酸	Lipids	脂质	Free fatty acids	游离脂肪酸	-	1	21501	18429	18691	4689.9	3782	4081.8	32167	39539	37960	18703	25545	39737
Lmhn102068	Negative	295.05	179.03	296.053	C13H12O8	[M-H]-	-	2-O-Caffeoylmalic acid	2-O-咖啡酰苹果酸	Phenolic acids	酚酸类	Phenolic acids	酚酸类	53755-04-7	3	72434	58939	67717	6261.5	12658	5973.9	200680	116960	145030	34096	50939	25378
pmn001687	Negative	295.05	163.04	296.053	C13H12O8	[M-H]-	-	Cis-Coutaric acid	顺式-对香豆酰酒石酸	Phenolic acids	酚酸类	Phenolic acids	酚酸类	67920-37-0	3	174410	114210	132740	142440	218200	3164.3	19032	55950	173110	165060	52287	34732
Hmqp005455	Positive	297.24	81.07	296.234	C18H32O3	[M+H]+	-	15(R)-Hydroxylinoleic Acid*	15(R)-羟基亚油酸*	Lipids	脂质	Free fatty acids	游离脂肪酸	177931-23-6	3	54533	52746	55417	9	9	9	100630	163910	116060	46179	73295	59204
Hmqp005411	Positive	297.24	81.07	296.234	C18H32O3	[M+H]+	-	9-Oxo-12Z-Octadecenoic acid*	9-氧代-12Z-十八碳烯酸*	Lipids	脂质	Free fatty acids	游离脂肪酸	112543-32-5	3	51629	53298	53553	9	9	9	98790	163620	114550	47841	76508	55271
Lmbn005662	Negative	295.23	171.1	296.235	C18H32O3	[M-H]-	C14825	9(10)-EpOME;(9R,10S)-(12Z)-9,10-Epoxyoctadecenoic acid	9,10-环氧十八烯酸	Lipids	脂质	Free fatty acids	游离脂肪酸	16833-56-0	2	66109	72226	70471	1545.9	1419.1	2060.1	95699	236320	145460	33620	83497	44959
Rfmb091	Negative	295.23	195.14	296.235	C18H32O3	[M-H]-	C14767	9S-Hydroxy-10E,12Z-octadecadienoic acid*	9S-羟基-10E,12Z-十八碳二烯酸*	Lipids	脂质	Free fatty acids	游离脂肪酸	15514-85-9	1	81342	79066	79770	42206	33682	52743	118050	131800	99079	44284	76531	63246
pmb2799	Negative	295.23	195.2	296.235	C18H32O3	[M-H]-	C14826	12,13-Epoxy-9-Octadecenoic Acid	12,13-环氧-9-十八碳烯酸	Lipids	脂质	Free fatty acids	游离脂肪酸	6799-85-5	1	15183	16179	18375	2612.3	1122.8	2393.9	26097	43556	29543	10365	19542	10569
Lmbn005369	Negative	295.23	195.14	296.235	C18H32O3	[M-H]-	C14762	13(S)-HODE;13(S)-Hydroxyoctadeca-9Z,11E-dienoic acid*	13-羟基十八烷基-9,11-二烯酸*	Lipids	脂质	Free fatty acids	游离脂肪酸	10219-69-9	1	79581	76899	81783	37643	29338	49285	119240	123660	94099	42687	78729	61462
mws0131	Positive	297.32	251.14	296.308	C20H40O	[M+H]+	C01389	Phytol	植醇	Lipids	脂质	Free fatty acids	游离脂肪酸	7541-49-3	3	65644	69795	67362	81496	115410	20652	56409	45098	50895	159160	70209	144360
Hmmp001541	Positive	298.11	136.06	297.1	C17H15NO4	[M+H]+	-	(E)-3-(3',5'-Dimethoxy-4'-hydroxy-benzylidene')-2-indolinone	E-二甲氧羟苄吲哚酮	Alkaloids	生物碱	Plumerane	吲哚类生物碱	-	3	23860	36920	27388	16459	38207	28618	15316	17373	16246	26058	28015	28492
pmb0197	Positive	298.1	166.3	297.107	C11H15N5O5	[M+H]+	C20674	N7-Methylguanosine	N7-甲基鸟苷	Nucleotides and derivatives	核苷酸及其衍生物	Nucleotides and derivatives	核苷酸及其衍生物	20244-86-4	3	32824	48255	35820	1934.5	8515.8	9037.3	67525	84310	67230	47914	61713	37734
Lmln001195	Negative	297.1	135.07	298.105	C14H18O7	[M-H]-	C10720	Picein (4-Acetylphenyl-glucoside)	云杉苷	Phenolic acids	酚酸类	Phenolic acids	酚酸类	530-14-3	2	36879	40939	42222	30571	16577	49776	18901	31040	38322	54602	60635	59663
mws0724	Negative	298.08	208	299.087	C10H13N5O6	[M-H]-	-	8-Hydroxyguanosine	8-羟基鸟苷	Nucleotides and derivatives	核苷酸及其衍生物	Nucleotides and derivatives	核苷酸及其衍生物	3868-31-3	3	9903	6765.3	8459.6	2790.7	3277.2	2786.8	13252	8733.3	11450	6936.7	10612	6443.3
Lmhn001386	Negative	299.04	167.03	300.048	C12H12O9	[M-H]-	-	Vnilloyltartaric acid	香草酰酒石酸	Phenolic acids	酚酸类	Phenolic acids	酚酸类	-	3	20314	17273	17387	16707	10183	12784	4351.8	3929.7	5499.1	14277	14481	15178
Zmhp003514	Positive	301.07	286.05	300.063	C16H12O6	[M+H]+	-	6,7,8-Tetrahydroxy-5-methoxyflavone	6,7,8-三羟基-5-甲氧基黄酮	Flavonoids	黄酮	Flavones	黄酮	-	3	5828.1	5118.8	6711.9	5862.3	1950.8	2489.4	13059	15386	13940	7060.6	6185	4770.2
MWSHY0069	Positive	301.07	286.05	300.063	C16H12O6	[M+H]+	C10058	Hispidulin (5,7,4'-Trihydroxy-6-methoxyflavone)*	高车前素*	Flavonoids	黄酮	Flavones	黄酮	1447-88-7	3	5321	4719.9	5114.8	4929.9	990.54	986.05	14368	15525	15165	3742.9	4925.9	4533.8
MWSHY0009	Positive	301.07	286.05	300.063	C16H12O6	[M+H]+	C10038	Diosmetin (5,7,3'-Trihydroxy-4'-methoxyflavone)*	香叶木素*	Flavonoids	黄酮	Flavones	黄酮	520-34-3	3	5008.4	5785.2	3083.1	2488.1	1928.8	3083.2	12147	15598	15228	3090.6	7147	7333.4
Zmhn001926	Negative	299.08	137.02	300.084	C13H16O8	[M-H]-	-	1-O-Salicyloyl-β-D-glucose	1-O-水杨酰-β-D-葡萄糖	Phenolic acids	酚酸类	Phenolic acids	酚酸类	60517-74-0	2	1360100	1046800	1270300	1175100	1047900	1075100	1459900	1437000	949070	1348500	1195100	878420
pmb3142	Negative	299.1	137.1	300.084	C13H16O8	[M-H]-	-	Salicylic acid-2-O-glucoside	水杨酸-2-O-葡萄糖苷	Phenolic acids	酚酸类	Phenolic acids	酚酸类	10366-91-3	3	139810	130900	106250	65184	100410	86291	80400	83774	70680	116480	135120	145950
pmc1990	Negative	299.1	223.1	300.1	C17H16O5	[M-H]-	-	4'-Hydroxy-5,7-dimethoxyflavanone	4'-羟基-5,7-二甲氧基黄酮	Flavonoids	黄酮	Flavanones	二氢黄酮	-	3	1037000	1032000	1043800	1404500	1461400	1364900	1152900	1584500	1867500	1583500	2068100	1903400
Zmyn005384	Negative	299.26	253.26	300.266	C18H36O3	[M-H]-	C03042	2R-Hydroxyoctadecanoic Acid	2R-羟基十八烷酸	Lipids	脂质	Free fatty acids	游离脂肪酸	26633-48-7	3	12919	17152	17337	3278.9	2859.5	2677.6	48437	24706	18994	13112	12239	13620
Hmyp002315	Positive	303.04	257.04	302.042	C15H10O7	[M+H]+	-	3,5,7,4'-Tetrahydroxy-Coumaronochromone	3,5,7,4'-四羟基香豆色原酮	Others	其它类	Others	其它	-	1	258830	455310	243910	206810	157590	439290	260590	246620	335880	305480	326730	483310
MWSHY0029	Positive	303.05	229.05	302.043	C15H10O7	[M+H]+	C00389	Quercetin	槲皮素	Flavonoids	黄酮	Flavonols	黄酮醇	117-39-5	3	30230	38206	31175	4100.3	7142.2	11808	55334	68977	98734	23725	34045	57966
MWSslk208	Negative	301.22	301.22	302.225	C20H30O2	[M-H]-	C11874	Kaurenoic Acid	贝壳杉烯酸	Terpenoids	萜类	Ditepenoids	二萜	6730-83-2	3	95982	73286	75463	33566	49343	37042	57274	91070	99396	93127	82554	80330
MWSmce549	Positive	303.25	57.07	302.246	C17H34O4	[M+H]+	-	1-Monomyristin	1-肉豆蔻酸单甘油酯	Lipids	脂质	Free fatty acids	游离脂肪酸	589-68-4	3	37794	40817	36713	48372	51090	56930	54967	64984	75441	86633	67732	82348
mws1375	Positive	304.15	185.09	303.143	C12H21N3O6	[M+H]+	C05324	Nicotianamine	烟胺	Alkaloids	生物碱	Alkaloids	生物碱	34441-14-0	1	167690	157640	110500	75442	140960	83746	90659	156700	99897	150420	112410	129870
mws0044	Negative	303.05	125.02	304.058	C15H12O7	[M-H]-	C01617	Taxifolin(Dihydroquercetin)	花旗松素(二氢槲皮素)	Flavonoids	黄酮	Flavanonols	二氢黄酮醇	480-18-2	2	179130	126370	162020	33773	16274	29289	166140	101290	111680	213070	252540	225630
mws0042	Negative	305.07	125	306.074	C15H14O7	[M-H]-	C12136	Epigallocatechin	表没食子儿茶素	Flavonoids	黄酮	Flavanols	黄烷醇类	970-74-1	1	4993500	3998700	4278000	1410100	5134200	7157100	1217500	3135700	2300200	2084800	3301700	2281500
mws0049	Positive	307.08	139.04	306.074	C15H14O7	[M+H]+	C12127	Gallocatechin	没食子儿茶素	Flavonoids	黄酮	Flavanols	黄烷醇类	970-73-0	1	13122000	14695000	12194000	8093900	23586000	30526000	3776400	11593000	8198500	7454700	12822000	8615300
pmn001610	Negative	307.26	307.3	308.272	C20H36O2	[M-H]-	C16525	Eicosadienoic acid	二十碳二烯酸	Lipids	脂质	Free fatty acids	游离脂肪酸	5598-38-9	3	9747.2	13286	15177	7790.3	4701.3	6236.1	17189	11290	14151	12476	14617	10210
Zmyn004449	Negative	309.21	171.1	310.214	C18H30O4	[M-H]-	C21923	9-Hydroxy-12-oxo-10(E),15(Z)-octadecadienoic acid	9-羟基-12-氧代-10(E),15(Z)-十八碳二烯酸	Lipids	脂质	Free fatty acids	游离脂肪酸	-	3	13459	12639	12477	1539.6	823.85	1596.3	36966	14887	13253	8591.7	23399	15042
Zmzn003953	Negative	309.2	227.2	310.214	C18H30O4	[M-H]-	C04785	13(s)-hydroperoxy-(9z,11e,15z)-octadecatrienoic acid	13-氢过氧化-9z,11e,15z-十八碳三烯酸	Lipids	脂质	Free fatty acids	游离脂肪酸	67597-26-6	1	23513	29751	28049	16508	13439	12237	31084	25137	22284	24295	28380	20527
pme3967	Positive	312.13	180	311.123	C12H17N5O5	[M+H]+	-	2-(Dimethylamino)guanosine	2-(二甲基氨基)鸟苷	Nucleotides and derivatives	核苷酸及其衍生物	Nucleotides and derivatives	核苷酸及其衍生物	2140-67-2	2	310380	417350	365830	10323	27981	17468	623680	785910	737560	325610	335580	217950
Lmbn004685	Negative	311.22	223.17	312.23	C18H32O4	[M-H]-	C20186	5S,8R-DiHODE; (5S,8R,9Z,12Z)-5,8-Dihydroxyoctadeca-9,12-dienoate	5,8-二羟基-9,12-十八碳二烯酸	Lipids	脂质	Free fatty acids	游离脂肪酸	-	1	27349	55637	60718	2095.7	1742.1	3148.1	128910	100530	51819	31420	30176	33523
MWS80006	Negative	311.22	293.21	312.23	C18H32O4	[M-H]-	-	9-Hydroperoxy-9Z,11E-Octadecadienoic Acid	9-过氧化羟基-9Z,11E-十八碳二烯酸	Lipids	脂质	Free fatty acids	游离脂肪酸	-	3	17403	10826	13405	3924.6	1896.6	5295.8	29569	13055	11471	4125.8	9354.2	5953.6
Lmbn005287	Negative	311.22	249.22	312.23	C18H32O4	[M-H]-	C07354	7S,8S-DiHODE; (9Z,12Z)-(7S,8S)-Dihydroxyoctadeca-9,12-dienoic acid	7,8-二羟基-9,12-十八碳二烯酸	Lipids	脂质	Free fatty acids	游离脂肪酸	143288-65-7	3	18066	19341	19721	7748.7	6048.1	4554	40214	30634	25667	14760	14021	11325
Zmjn004133	Negative	311.22	293.21	312.23	C18H32O4	[M-H]-	C14827	9S-Hydroperoxy-10E,12Z-octadecadienoic acid	9S-氢过氧-10E,12Z-十八碳二烯酸	Lipids	脂质	Free fatty acids	游离脂肪酸	5502-91-0	3	54644	55674	59661	9	9	9	137820	92883	50531	66499	94224	81232
Rfmb087	Negative	311.22	293.21	312.23	C18H32O4	[M-H]-	-	9-Hydroxy-13-oxo-10-octadecenoic Acid	9-羟基-13-氧代-10-十八碳烯酸	Lipids	脂质	Free fatty acids	游离脂肪酸	-	3	66039	55567	55465	5489.9	7133.9	8570.7	106120	158600	83180	48426	78582	76593
MWS80007	Negative	311.22	249.22	312.23	C18H32O4	[M-H]-	-	13-Hydroperoxy-9Z,11E-octadecadienoic acid	13-过氧化羟基-9Z,11E-十八碳二烯酸	Lipids	脂质	Free fatty acids	游离脂肪酸	23017-93-8	3	19204	17672	18099	8315	5877.9	5435.2	43499	31167	26056	14819	14516	11829
pmb2804	Negative	311.1	171.3	312.23	C18H32O4	[M-H]-	C04717	13S-Hydroperoxy-9Z,11E-octadecadienoic acid	13-氢过氧化-9,11-十八碳二烯酸	Lipids	脂质	Free fatty acids	游离脂肪酸	33964-75-9	3	9235.9	8359.5	8922	1747.2	2555	1411	18324	12986	12814	8109.5	12137	13902
pmn001689	Negative	311.22	223.17	312.23	C18H32O4	[M-H]-	C21924	9-Hydroxy-12-oxo-15(Z)-octadecenoic acid	9-羟基-12-氧代-15(Z)-十八碳烯酸	Lipids	脂质	Free fatty acids	游离脂肪酸	-	3	31806	25486	30974	2014.1	2315	2302.7	61272	125600	59993	11816	31055	14733
Cmzp002057	Positive	315.12	255.1	314.1	C14H18O8	[M+H]+	-	6-O-Acetylarbutin	6-O-乙酰熊果苷	Phenolic acids	酚酸类	Phenolic acids	酚酸类	10338-88-2	3	4719.1	6854.2	6856.8	4870.3	7328.2	6135.3	9	9	9	8968.9	5974.6	4034.4
Lmbn007891	Negative	313.24	183.14	314.246	C18H34O4	[M-H]-	-	Hydroxy ricinoleic acid	羟基蓖麻油酸	Lipids	脂质	Free fatty acids	游离脂肪酸	-	3	7917.1	5465.7	8759.2	1053.7	868.57	1370.4	14122	14222	6788	4098.6	7669	3062.7
Lmbn005487	Negative	313.24	251.24	314.246	C18H34O4	[M-H]-	C14829	12,13-DHOME; (9Z)-12,13-Dihydroxyoctadec-9-enoic acid	12,13-二羟基十八烷基-9-烯酸	Lipids	脂质	Free fatty acids	游离脂肪酸	263399-35-5	1	23646	24713	23773	10131	8690.3	9343.8	23180	44021	32331	27992	25171	27090
Lmqn004838	Negative	315.01	299.99	316.022	C15H8O8	[M-H]-	-	3-O-Methylellagic acid	3-O-甲基鞣花酸	Tannins	鞣质	Tannin	鞣质	-	2	79873	80870	86104	32531	17481	32477	101910	113420	134900	60670	55969	58136
mws0066	Negative	315.05	151	316.058	C16H12O7	[M-H]-	C10084	Isorhamnetin	异鼠李素	Flavonoids	黄酮	Flavonols	黄酮醇	480-19-3	2	90931	79597	93335	5016.1	5521.2	5353.7	103040	76198	294840	30802	109960	168970
Lmdp003808	Positive	317.07	302.04	316.058	C16H12O7	[M+H]+	C10022	Azaleatin (5-O-Methylquercetin)	杜鹃黄素	Flavonoids	黄酮	Flavonols	黄酮醇	529-51-1	1	204180	203750	186260	130570	160810	310620	122270	145430	277570	437720	386470	475840
Zmzp006646	Positive	317.07	302.04	316.058	C16H12O7	[M+H]+	C08999	Capillarisin	茵陈色原酮	Others	其它类	Others	其它	56365-38-9	3	33502	49118	53142	4733.8	6078.9	9198.1	67783	59590	197420	25838	85351	107000
pmn001367	Negative	315.07	153.02	316.079	C13H16O9	[M-H]-	-	Protocatechuic acid-4-O-glucoside*	原儿茶酸-4-O-葡萄糖苷*	Phenolic acids	酚酸类	Phenolic acids	酚酸类	-	1	8301700	7461900	6729100	3605500	9678400	5507900	8298400	5256900	6301400	4143400	10268000	4891700
pmb2871	Negative	315.07	153.02	316.079	C13H16O9	[M-H]-	-	1-O-Gentisoyl-β-D-glucoside*	1-O-龙胆酰-β-D-葡萄糖*	Phenolic acids	酚酸类	Phenolic acids	酚酸类	23445-11-6	1	4785800	4550200	4257700	2717600	6530500	3678500	4126900	3712700	3263400	2623200	6949300	3256000
Zmtn001661	Negative	315.11	153.02	316.116	C14H20O8	[M-H]-	-	Vanilloloside	香草醇苷	Phenolic acids	酚酸类	Phenolic acids	酚酸类	74950-96-2	3	8335600	6622900	6829100	3715500	10211000	5323400	8640000	5169100	5763900	3831300	9973500	5061100
Hmtn001120	Negative	315.11	153.06	316.116	C14H20O8	[M-H]-	-	5-(2-Hydroxyethyl)-2-O-glucosylphenol	5-(2-羟乙基)-2-O-葡萄糖基苯酚	Phenolic acids	酚酸类	Phenolic acids	酚酸类	-	2	514340	426690	473530	108860	250380	207120	531980	410430	547770	672550	549180	418210
pmb3075	Negative	319	145.1	320.09	C16H16O7	[M-H]-	-	3-O-p-Coumaroylshikimic acid	3-O-对香豆酰莽草酸	Phenolic acids	酚酸类	Phenolic acids	酚酸类	-	3	14104	12379	17965	9	3942.2	3903.1	6289.7	9280.6	7029.2	34347	11606	15540
pmb0751	Positive	321.1	147.3	320.09	C16H16O7	[M+H]+	C02947	Trans-5-O-(p-Coumaroyl)shikimate	反式-5-O-对香豆酰莽草酸	Phenolic acids	酚酸类	Phenolic acids	酚酸类	-	3	78357	128580	111260	7063.5	40502	38812	35179	173750	92330	250710	195480	148270
mws0582	Positive	322.11	130	321.099	C11H19N3O6S	[M+H]+	C11347	S-(Methyl)glutathione	S-甲基谷胱甘肽	Amino acids and derivatives	氨基酸及其衍生物	Amino acids and derivatives	氨基酸及其衍生物	2922-56-7	3	20535	23291	24805	16381	13442	9	15290	12888	27755	40134	36016	56664
MWSslk257	Positive	324.06	112.05	323.052	C9H14N3O8P	[M+H]+	C00055	Cytidine 5'-monophosphate(Cytidylic acid)	胞苷-5'-单磷酸	Nucleotides and derivatives	核苷酸及其衍生物	Nucleotides and derivatives	核苷酸及其衍生物	63-37-6	3	6636.5	9407.5	11262	8560.6	9995	6627	6612.6	12340	12606	5973.2	3321.5	8602.1
pme3188	Negative	323.03	211	324.036	C9H13N2O9P	[M-H]-	C00105	Uridine 5'-monophosphate	尿苷 5'-单磷酸	Nucleotides and derivatives	核苷酸及其衍生物	Nucleotides and derivatives	核苷酸及其衍生物	58-97-9	3	17356	12472	20792	6153.1	9091.6	5615.7	11872	6302.1	18701	10968	13018	22681
mws0983	Positive	326.31	62.06	325.298	C20H39NO2	[M+H]+	C20792	N-Oleoylethanolamine	油酰单乙醇胺	Alkaloids	生物碱	Alkaloids	生物碱	111-58-0	3	441320	357780	361260	1806.7	2712	1331.9	674290	1027400	991880	201260	426580	239480
Zmhn002783	Negative	325.06	169.02	326.064	C14H14O9	[M-H]-	-	5-O-Galloylshikimic acid	5-O-没食子酰莽草酸	Phenolic acids	酚酸类	Phenolic acids	酚酸类	-	1	1033900	1606300	638440	1301600	409830	2056200	136260	256810	262820	372720	378060	448480
pmn001516	Negative	325.06	125	326.064	C14H14O9	[M-H]-	-	5-Galloylshikimic acid	5-没食子酰莽草酸	Phenolic acids	酚酸类	Phenolic acids	酚酸类	95719-51-0	1	2399400	1781200	1941100	2657900	1755100	5242600	404440	749250	682270	855620	732740	1066300
pmn001515	Negative	325.06	93	326.064	C14H14O9	[M-H]-	-	3-Galloylshikimic acid	3-没食子酰莽草酸	Phenolic acids	酚酸类	Phenolic acids	酚酸类	110082-91-2	1	641380	372530	534530	753370	435950	1209300	112550	182440	197360	218110	221510	275470
pmn001419	Negative	325.09	163.04	326.1	C15H18O8	[M-H]-	C16827	1-O-p-Coumaroyl-β-D-glucose	1-O-对香豆酰-β-D-葡萄糖	Phenolic acids	酚酸类	Phenolic acids	酚酸类	7139-64-2	1	1701200	1597600	1800800	2001900	1185500	1726600	1710300	1576900	1405200	1448100	1976600	1758100
Zmhn002301	Negative	325.09	163.04	326.1	C15H18O8	[M-H]-	C06739	p-Coumaric acid-4-O-glucoside	对香豆酸-4-O-葡萄糖苷	Phenolic acids	酚酸类	Phenolic acids	酚酸类	117405-48-8	1	1247500	967070	1173500	1125800	485240	1048100	1047500	846110	966570	785290	1179300	1134900
Lmqn000351	Negative	325.11	59.01	326.121	C12H22O10	[M-H]-	C08247	Rutinose	芸香糖	Others	其它类	Saccharides and Alcohols	糖及醇类	90-74-4	2	125730	118350	127920	40758	32470	49715	154660	136080	117610	145800	112430	111580
MWSmce195	Positive	327.15	188.08	326.152	C20H22O4	[M+H]+	C10650	Dehydrodiisoeugenol	去氢二异丁香酚	Lignans and Coumarins	木脂素和香豆素	Lignans	木脂素	2680-81-1	2	56691	55966	57254	40978	43461	82108	65535	36840	67083	114620	109910	173660
pmn001690	Negative	327.14	165.09	328.152	C16H24O7	[M-H]-	-	3-Hydroxy-4-isopropylbenzylalcohol-3-O-glucoside	3-羟基-4-异丙基苯甲醇-3-O-葡萄糖苷	Phenolic acids	酚酸类	Phenolic acids	酚酸类	-	2	55588	52616	64867	26700	32437	40563	81297	31169	60956	52140	45186	90388
pmn001691	Negative	327.22	291.2	328.225	C18H32O5	[M-H]-	-	9,12,13-Trihydroxy-10,15-octadecadienoic acid	9,12,13-三羟基-10,15-十八碳二烯酸	Lipids	脂质	Free fatty acids	游离脂肪酸	-	2	267470	264890	257650	17574	21317	18386	488790	655110	404950	189400	405940	248180
mws0884	Negative	328.05	134.2	329.053	C10H12N5O6P	[M-H]-	C00575	Cyclic 3',5'-Adenylic acid	环-3',5'-腺嘌呤核苷酸	Nucleotides and derivatives	核苷酸及其衍生物	Nucleotides and derivatives	核苷酸及其衍生物	60-92-4	3	24918	15639	12860	9	9	9	11555	13675	13741	17582	24511	33907
Zmlp005013	Positive	331.04	299.02	330.038	C16H10O8	[M+H]+	-	3,3'-O-Dimethylellagic Acid	3,3'-O-二甲基鞣花酸	Tannins	鞣质	Tannin	鞣质	2239-88-5	3	3120	5409.9	4459.8	9	9	9	8204.2	7469.8	6299.4	16940	6110.8	4940.3
Lmtn002565	Negative	329.11	167.03	330.095	C14H18O9	[M-H]-	C20470	1-O-Vanilloyl-D-Glucose	1-O-香草酰-D-葡萄糖	Phenolic acids	酚酸类	Phenolic acids	酚酸类	-	2	153450	109540	141500	119200	109260	127130	92392	97647	62721	94741	166200	119540
Zmhn001883	Negative	329.09	209.04	330.095	C14H18O9	[M-H]-	-	Vanillic acid-4-O-glucoside	香草酸-4-O-葡萄糖苷	Phenolic acids	酚酸类	Phenolic acids	酚酸类	32142-31-7	1	24285	27966	28183	9	9	9	76354	25029	29321	25565	31144	37660
Hmqn003054	Negative	329.23	311.22	330.24	C18H34O5	[M-H]-	-	9,10,11-Trihydroxy-12-octadecenoic acid	9,10,11-三羟基-12-十八碳烯酸	Lipids	脂质	Free fatty acids	游离脂肪酸	61911-67-9	1	21703	23495	19029	9	9	9	48608	59366	38887	17082	40789	25188
Lmbn003970	Negative	329.23	211.14	330.241	C18H34O5	[M-H]-	C14833	9,12,13-TriHOME; 9(S),12(S),13(S)-Trihydroxy-10(E)-octadecenoic acid	9(S),12(S),13(S)-三羟基-10(E)-十八烯酸	Lipids	脂质	Free fatty acids	游离脂肪酸	97134-11-7	1	519030	528740	544280	30173	25080	28824	1230900	1350500	965850	442550	883380	551190
pmn001694	Negative	329.23	229.15	330.241	C18H34O5	[M-H]-	C14835	9,10,13-Trihydroxy-11-Octadecenoic Acid	9,10,13-三羟基-11-十八碳烯酸	Lipids	脂质	Free fatty acids	游离脂肪酸	29907-57-1	2	358460	304170	360200	20531	15774	16106	760010	807590	587400	289260	526520	343270
pmp001284	Positive	331.28	313.27	330.277	C19H38O4	[M+H]+	-	Monopalmitin	单棕榈酸甘油酯	Lipids	脂质	Glycerol ester	甘油酯	542-44-9	1	23042	21163	17946	17122	17624	16567	17464	24529	25372	22271	18777	21132
pme3184	Positive	332.08	136	331.068	C10H14N5O6P	[M+H]+	C00360	2'-Deoxyadenosine-5'-monophosphate	2'-脱氧腺苷-5'-单磷酸	Nucleotides and derivatives	核苷酸及其衍生物	Nucleotides and derivatives	核苷酸及其衍生物	653-63-4	3	63833	79682	67245	15753	35676	43411	32779	77400	70062	70650	87124	81477
pmb0789	Positive	332.13	152.07	331.127	C14H21NO8	[M+H]+	C03996	Pyridoxine-5'-O-glucoside	吡哆醇-5'-O-葡萄糖苷	Others	其它类	Vitamin	维生素	-	3	912880	966040	890910	313160	677970	603390	452980	1180700	1029700	1494100	1463300	1112700
pmc0066	Positive	333.05	137.05	332.052	C10H13N4O7P	[M+H]+	C06196	2'-Deoxyinosine-5'-monophosphate	2'-脱氧肌苷-5'-单磷酸	Nucleotides and derivatives	核苷酸及其衍生物	Nucleotides and derivatives	核苷酸及其衍生物	3393-18-8	3	91975	143410	83837	129170	155260	252110	228500	26334	27233	92613	46611	55066
MWS20201	Positive	333.08	171.03	332.074	C13H16O10	[M+H]+	C01158	1-O-Galloyl-β-D-glucose	1-O-没食子酰-β-D-葡萄糖	Phenolic acids	酚酸类	Phenolic acids	酚酸类	58511-73-2	2	31750	43939	30104	30474	45346	27891	24131	27672	35516	48257	42223	46562
mws0675	Positive	335.06	123	334.057	C11H15N2O8P	[M+H]+	C00455	β-Nicotinamide mononucleotide	β-烟酰胺单核苷酸	Nucleotides and derivatives	核苷酸及其衍生物	Nucleotides and derivatives	核苷酸及其衍生物	1094-61-7	3	26179	59759	38938	62602	64346	54562	36206	14696	25961	72514	32108	27167
Hmln002806	Negative	335.08	179.03	336.085	C16H16O8	[M-H]-	C10434	5-O-Caffeoylshikimic acid	5-O-咖啡酰莽草酸	Phenolic acids	酚酸类	Phenolic acids	酚酸类	180981-12-8	1	694010	518600	666570	49342	77133	198010	182340	821540	380170	1410900	647950	608450
pmn001421	Negative	337.09	191.05	338.1	C16H18O8	[M-H]-	-	3-O-p-Coumaroylquinic acid*	3-O-对香豆酰奎宁酸*	Phenolic acids	酚酸类	Phenolic acids	酚酸类	87099-71-6	1	11956000	11236000	12614000	1058000	3817000	14684000	5117000	23044000	7190800	10849000	21755000	9517200
pmb3074	Negative	337.09	191.05	338.1	C16H18O8	[M-H]-	C12208	5-O-p-Coumaroylquinic acid*	5-O-对香豆酰奎宁酸*	Phenolic acids	酚酸类	Phenolic acids	酚酸类	1899-30-5	1	12126000	11618000	11323000	1268700	3281100	13245000	5003700	21336000	6916600	10275000	24228000	8267400
pma6460	Negative	337.09	163.04	338.1	C16H18O8	[M-H]-	C10441	4-O-p-Coumaroylquinic acid	4-O-对香豆酰奎宁酸	Phenolic acids	酚酸类	Phenolic acids	酚酸类	32451-86-8	3	239730	221810	263220	9	9	409470	24948	426690	246490	47677	401430	261630
pmb3068	Negative	337.09	173.1	338.1	C16H18O8	[M-H]-	-	1-O-p-Coumaroylquinic acid	1-O-对香豆酰奎宁酸	Phenolic acids	酚酸类	Phenolic acids	酚酸类	-	2	3938900	1788900	4114600	2985700	3780900	7776100	40524	3455200	2170400	81332	3846600	2194900
mws1015	Negative	339.07	177.02	340.079	C15H16O9	[M-H]-	C09264	Esculin (6,7-Dihydroxycoumarin-6-O-glucoside)	秦皮甲素; 6,7-二羟基香豆素-6-O-葡萄糖苷	Lignans and Coumarins	木脂素和香豆素	Coumarins	香豆素	531-75-9	3	2143000	1891900	2127500	1756200	1166700	1737800	1592900	1572700	1703300	2874800	1249700	2515700
pma0149	Positive	341.08	207.07	340.079	C15H16O9	[M+H]+	C02887	Sinapoyl malate	芥子酰苹果酸	Phenolic acids	酚酸类	Phenolic acids	酚酸类	92344-58-6	3	24092	19656	11739	9	9	9	84782	4761.1	2755.8	127310	6383.1	9
Cmyn001328	Negative	339.07	177.02	340.079	C15H16O9	[M-H]-	C01421	Daphnin	瑞香苷	Lignans and Coumarins	木脂素和香豆素	Coumarins	香豆素	486-55-5	3	2077400	1675200	1578500	1801600	1332000	1310200	1668400	1332700	1704300	2628900	847960	2475900
pmn001420	Negative	341.09	179.04	342.095	C15H18O9	[M-H]-	C10433	1-O-Caffeoyl-β-D-glucose*	1-O-咖啡酰-β-D-葡萄糖*	Phenolic acids	酚酸类	Phenolic acids	酚酸类	14364-08-0	1	250620	190410	203580	95924	169740	180560	203710	165140	231910	319700	218530	264380
Zmhn001793	Negative	341.09	179.03	342.096	C15H18O9	[M-H]-	-	6-O-Caffeoyl-D-glucose*	6-O-咖啡酰-D-葡萄糖*	Phenolic acids	酚酸类	Phenolic acids	酚酸类	-	1	252440	176740	235550	134030	212190	168660	196550	149440	272110	335820	174880	292580
mws1080	Negative	341.11	179.06	342.116	C12H22O11	[M-H]-	C01235	Galactinol	肌醇半乳糖苷	Others	其它类	Saccharides and Alcohols	糖及醇类	3687-64-7	1	3416500	2156500	3021200	1815700	3322500	2845500	864200	1828000	1217000	3180400	2241600	3303400
mws0264	Negative	341.11	119.03	342.116	C12H22O11	[M-H]-	C01083	D-Trehalose*	D-海藻糖*	Others	其它类	Saccharides and Alcohols	糖及醇类	99-20-7	1	1074900	759050	840390	1121700	1174900	621170	307710	809510	502000	955210	703740	767250
Lmsn000381	Negative	341.11	89.02	342.116	C12H22O11	[M-H]-	C01971	D-Maltose*	D-麦芽糖*	Others	其它类	Saccharides and Alcohols	糖及醇类	69-79-4	1	1571900	1391600	1194400	1517600	1277700	2948600	512790	968760	1073700	1662000	1789000	2594600
MA10039641	Negative	341.11	89.02	342.116	C12H22O11	[M-H]-	C00243	Lactobiose	乳二糖	Others	其它类	Saccharides and Alcohols	糖及醇类	63-42-3	1	1596000	1565700	1043200	1100200	1652000	777400	482470	1159900	731390	1221300	2072200	2905100
mws5038	Negative	341.11	89.02	342.116	C12H22O11	[M-H]-	C01742	Isomaltulose*	异麦芽酮糖*	Others	其它类	Saccharides and Alcohols	糖及醇类	13718-94-0	1	2095200	1777100	1774800	1330300	1635700	2583000	569310	1393600	880770	1905000	1369800	2143600
pme0519	Negative	341.11	119.03	342.116	C12H22O11	[M-H]-	C00089	D-Sucrose*	D-蔗糖*	Others	其它类	Saccharides and Alcohols	糖及醇类	57-50-1	1	1125700	1194400	1047300	731210	1045700	885790	462930	1145900	763530	1260600	1111000	1456400
MWSmce203	Negative	341.12	73.03	342.116	C12H22O11	[M-H]-	-	D-Cellobiose	D-纤维二糖	Others	其它类	Saccharides and Alcohols	糖及醇类	528-50-7	3	49710	40221	42575	18690	13533	14321	32322	25894	23225	63003	30816	44869
mws1333	Negative	341.11	113.02	342.116	C12H22O11	[M-H]-	C05402	Melibiose	蜜二糖	Others	其它类	Saccharides and Alcohols	糖及醇类	585-99-9	1	856120	755770	900550	613350	864470	942420	328590	522200	490690	865080	715250	900390
mws0906	Negative	341.12	179	342.132	C16H22O8	[M-H]-	C00761	Coniferin	松柏苷	Phenolic acids	酚酸类	Phenolic acids	酚酸类	531-29-3	3	105930	102450	116970	20575	16676	36650	58458	94132	206100	111680	140790	339260
Zmlp007578	Positive	345.06	313.03	344.053	C17H12O8	[M+H]+	C10836	3,3',4-O-Trimethylellagic acid	3,3',4-O-三甲基鞣花酸	Tannins	鞣质	Tannin	鞣质	1617-49-8	3	7542.2	11337	10565	12876	4871.8	3204.9	36153	21845	13399	9669.5	20100	16072
pmp000786	Positive	345.1	330.07	344.09	C18H16O7	[M+H]+	-	Eupatorin; 3',5-Dihydroxy-4',6,7-Trimethoxyflavone	泽兰黄素; 3',5-二羟基-4',6,7-三甲氧基黄酮	Flavonoids	黄酮	Flavones	黄酮	855-96-9	3	5320.1	4049.3	4735.4	4594.9	1295	709.48	17740	6977.4	9510.9	6153.5	11119	9872.8
MWSHY0168	Positive	345.1	330.08	344.09	C18H16O7	[M+H]+	C10040	Eupatilin (5,7-Dihydroxy-3',4',6-Trimethoxyflavone)	异泽兰黄素	Flavonoids	黄酮	Flavones	黄酮	22368-21-4	3	9275	7272.8	9751.6	9030.6	2625.5	714.9	30677	13450	13401	9764.5	16263	16558
Zmln000899	Negative	343.11	181.05	344.111	C15H20O9	[M-H]-	-	Syringaldehyde-4-O-glucoside	丁香醛-4-O-葡萄糖苷	Phenolic acids	酚酸类	Phenolic acids	酚酸类	-	3	19158	19762	34078	15951	24476	26320	9	24958	19036	26408	9	19193
MWS1983	Negative	343.12	89.03	344.132	C12H24O11	[M-H]-	-	Maltitol	麦芽糖醇	Others	其它类	Saccharides and Alcohols	糖及醇类	585-88-6	3	181270	119310	161220	61462	105240	98721	83894	114810	100130	154160	167340	164960
mws0609	Negative	344.04	150	345.047	C10H12N5O7P	[M-H]-	C00942	Guanosine 3',5'-cyclic monophosphate	鸟苷 3',5'-环单磷酸	Nucleotides and derivatives	核苷酸及其衍生物	Nucleotides and derivatives	核苷酸及其衍生物	7665-99-8	3	21557	16945	24343	9	9	9	15102	18252	29022	47627	46295	45903
pmb0801	Positive	346.11	184.1	345.106	C14H19NO9	[M+H]+	-	4-Pyridoxic acid-O-glucoside	4-吡哆酸-O-葡萄糖苷	Others	其它类	Vitamin	维生素	-	3	21859	37889	25427	12841	24465	22714	37200	36410	46271	37184	39947	38103
pmb0981	Positive	348.07	136	347.063	C10H14N5O7P	[M+H]+	C00020	Adenosine 5'-monophosphate	腺苷-5'-单磷酸	Nucleotides and derivatives	核苷酸及其衍生物	Nucleotides and derivatives	核苷酸及其衍生物	61-19-8	3	150590	206490	123600	306220	357120	442520	32293	59243	107340	130220	91846	93340
pmb0532	Positive	349.05	137.3	348.047	C10H13N4O8P	[M+H]+	C00130	Inosine 5'-monophosphate	5'-肌苷酸	Nucleotides and derivatives	核苷酸及其衍生物	Nucleotides and derivatives	核苷酸及其衍生物	131-99-7	3	12026	15436	16545	27869	28725	27011	6014.4	6295.6	11991	9	8379.9	9
mws4108	Positive	353.14	189.1	352.131	C21H20O5	[M+H]+	-	1-Methoxyphaseollin	1-甲氧基香豆素	Lignans and Coumarins	木脂素和香豆素	Coumarins	香豆素	157226-48-7	3	2464.3	5482	5007.5	9	9	9	7066.2	12170	16779	7895.2	11639	9224.7
Lmhp011388	Positive	353.27	261.22	352.261	C21H36O4	[M+H]+	-	2-α-Linolenoyl-glycerol	2-α-亚麻酸甘油酯	Lipids	脂质	Glycerol ester	甘油酯	55268-58-1	1	207030	245700	242610	10772	16350	17895	399580	627960	598130	327980	465800	316390
Lmhp011562	Positive	353.27	261.22	352.261	C21H36O4	[M+H]+	-	1-α-Linolenoyl-glycerol	1-α-亚麻酸甘油酯	Lipids	脂质	Glycerol ester	甘油酯	-	1	175710	183390	161500	10174	15987	12462	338820	515960	518200	252020	331000	243560
mws2108	Negative	353.09	191.05	354.095	C16H18O9	[M-H]-	-	Cryptochlorogenic acid (4-O-Caffeoylquinic acid)	隐绿原酸 (4-O-咖啡酰奎宁酸)	Phenolic acids	酚酸类	Phenolic acids	酚酸类	905-99-7	2	7434900	6774400	7081900	1326800	692450	884450	6748200	2990400	682920	42787000	1983300	1932500
MWSmce024	Positive	355.1	193.05	354.095	C16H18O9	[M+H]+	C01527	Scopoletin-7-O-glucoside (Scopolin)	东莨菪内酯-7-O-葡萄糖苷 (东莨菪苷)	Lignans and Coumarins	木脂素和香豆素	Coumarins	香豆素	531-44-2	3	178510	144630	149630	226710	204110	175620	112010	153750	166430	205790	111730	334390
pme1816	Negative	353.09	191	354.095	C16H18O9	[M-H]-	C17147	Neochlorogenic acid (5-O-Caffeoylquinic acid)	新绿原酸 (5-O-咖啡酰奎宁酸)	Phenolic acids	酚酸类	Phenolic acids	酚酸类	906-33-2	1	15652000	15186000	14028000	29102000	9667900	17290000	671310	2789800	2519300	3686500	6089100	7596400
mws0178	Negative	353.09	191.06	354.095	C16H18O9	[M-H]-	C00852	Chlorogenic acid (3-O-Caffeoylquinic acid)	绿原酸 (3-O-咖啡酰奎宁酸)	Phenolic acids	酚酸类	Phenolic acids	酚酸类	327-97-9	1	10349000	7873500	8667500	1241800	928190	1067200	12325000	4890600	890510	53812000	2357500	2331800
Lmhp012042	Positive	355.28	263.24	354.277	C21H38O4	[M+H]+	-	2-Linoleoylglycerol	2-亚油酰甘油酯	Lipids	脂质	Glycerol ester	甘油酯	3443-82-1	3	19573	16786	15874	2368.6	1884.5	1854.6	31018	34705	39639	21747	26901	20833
Lmhp112042	Positive	355.28	263.24	354.277	C21H38O4	[M+H]+	-	1-Linoleoylglycerol	1-亚油酰甘油酯	Lipids	脂质	Glycerol ester	甘油酯	2277-28-3	3	22853	17499	17286	1729.8	2113.2	1701.9	37152	42883	45947	24716	39379	28606
pmn001620	Negative	355.03	249.04	356.038	C14H12O11	[M-H]-	-	Chebulic acid	诃子次酸	Tannins	鞣质	Tannin	鞣质	23725-05-5	1	189790	158100	133560	89542	70257	56890	92615	128890	142780	176870	118890	213790
Zmhn002422	Negative	355.1	193.05	356.11	C16H20O9	[M-H]-	C17759	1-O-Feruloyl-β-D-glucose	1-O-阿魏酰-β-D-葡萄糖	Phenolic acids	酚酸类	Phenolic acids	酚酸类	7196-71-6	3	217610	217270	217460	140530	80046	73193	201910	124360	77719	906070	122900	137360
Zmhn002334	Negative	355.1	193.05	356.111	C16H20O9	[M-H]-	-	6-O-Feruloyl-β-D-glucose	6-O-阿魏酰-D-葡萄糖	Phenolic acids	酚酸类	Phenolic acids	酚酸类	137887-25-3	3	99342	74630	106810	79543	38731	42472	61159	57581	23198	242880	85063	40805
pmb3056	Negative	355.1	121.1	356.111	C16H20O9	[M-H]-	-	Homovanilloylquinic acid	高香草酰奎宁酸	Phenolic acids	酚酸类	Phenolic acids	酚酸类	-	3	6020100	5420900	5122700	8786900	7277100	8477600	103110	3154800	3443400	116580	3261000	3529500
mws0096	Negative	355.12	340	356.126	C20H20O6	[M-H]-	C21954	Piperitol	薄荷烯醇	Lignans and Coumarins	木脂素和香豆素	Lignans	木脂素	52151-92-5	3	4113.2	4611.5	4925.8	756.13	764.08	1441.8	5112.4	4180	3817.8	4255.9	5387.3	12794
pmb0296	Positive	357.3	265.4	356.293	C21H40O4	[M+H]+	-	1-Oleoyl-Sn-Glycerol	单酰甘油酯(18:1)	Lipids	脂质	Glycerol ester	甘油酯	129784-87-8	3	18493	18087	18259	13685	25523	8902.6	21770	35592	50867	30631	28790	33063
Zmhn003082	Negative	357.08	173.04	358.09	C15H18O10	[M-H]-	-	5-O-Galloyl-methyl quinine ester	5-O-没食子酰-奎宁酸甲酯	Phenolic acids	酚酸类	Phenolic acids	酚酸类	-	1	189260	143340	152050	107100	143850	52333	92475	125950	222230	118390	129570	350960
pmp000008	Positive	359.11	344.08	358.105	C19H18O7	[M+H]+	-	5-Hydroxy-6,7,3',4'-tetramethoxyflavone	5-羟基-6,7,3',4'-四甲氧基黄酮	Flavonoids	黄酮	Flavones	黄酮	21763-80-4	3	178470	199500	192920	69425	234330	123430	271410	480310	293840	319090	619590	342690
Lmsp010393	Positive	359.11	298.09	358.105	C19H18O7	[M+H]+	-	Eupatorin-5-methylether (3'-hydroxy-5,6,7,4'-tetramethoxyflavone)	泽兰黄素-5-甲醚	Flavonoids	黄酮	Flavones	黄酮	21764-09-0	3	3541.6	4152.4	3594.7	1584	3818	1699.6	4811.2	11009	5599	5982.1	12195	5544.4
mws1526	Positive	359.13	197	358.126	C16H22O9	[M+H]+	C17071	Sweroside	獐牙菜苷	Terpenoids	萜类	Monoterpenoids	倍萜	14215-86-2	1	681140	1002900	627710	943930	1195900	1039500	563550	445650	569810	1011400	874330	1155000
mws0097	Negative	357.13	151	358.142	C20H22O6	[M-H]-	C05366	Pinoresinol*	松脂醇*	Lignans and Coumarins	木脂素和香豆素	Lignans	木脂素	487-36-5	2	563430	473730	547160	35084	99809	47222	264510	582040	609960	725650	703050	1670800
Hmlp003129	Positive	359.15	137.06	358.142	C20H22O6	[M+H]+	C10682	Matairesinol	罗汉松树脂醇	Lignans and Coumarins	木脂素和香豆素	Lignans	木脂素	580-72-3	3	124130	137380	108110	11536	25725	45435	299000	198340	361640	410560	368010	424350
Lmdn004267	Negative	357.13	151.04	358.142	C20H22O6	[M-H]-	-	Epipinoresinol*	表松脂醇*	Lignans and Coumarins	木脂素和香豆素	Lignans	木脂素	24404-50-0	2	597510	434630	503230	28951	93050	47093	243210	642030	594140	650260	647890	1491400
MWS20155	Positive	361.09	163.04	360.084	C18H16O8	[M+H]+	C01850	Rosmarinic acid	迷迭香酸	Phenolic acids	酚酸类	Phenolic acids	酚酸类	537-15-5	3	28614	20268	42288	9	9	9	47757	67839	65671	17247	47685	29669
Lmmn003748	Negative	359.15	180.08	360.157	C20H24O6	[M-H]-	-	Isolariciresinol	异落叶松脂素	Lignans and Coumarins	木脂素和香豆素	Lignans	木脂素	548-29-8	2	97957	73906	90935	3200	2542.3	9565.6	97589	126120	103090	62562	121800	112770
Cmsn000894	Negative	361.08	211.03	362.084	C14H18O11	[M-H]-	-	7-O-Galloyl-D-sedoheptulose	7-O-没食子酰-D-景天庚酮糖	Phenolic acids	酚酸类	Phenolic acids	酚酸类	-	1	35851	35263	33627	22404	36703	53339	9922.1	20799	25756	24665	14021	43689
pmb0964	Positive	366.2	204.1	365.17	C16H23N5O5	[M+H]+	-	Isopentenyladenine-7-N-glucoside	异戊烯基腺苷-7-N-葡萄糖苷	Nucleotides and derivatives	核苷酸及其衍生物	Nucleotides and derivatives	核苷酸及其衍生物	-	3	115800	97951	91358	49511	61716	122510	37809	23684	72676	103230	108830	35913
Lmgp003270	Positive	369.16	177.06	368.074	C16H16O10	[M+H]+	-	Scopoletin-7-O-glucuronide	东莨菪内酯-7-O-葡萄糖醛酸苷	Lignans and Coumarins	木脂素和香豆素	Coumarins	香豆素	132752-65-9	3	43658	61743	97359	45151	44305	79660	85532	178060	39512	181940	159080	31452
mws0179	Negative	367.1	190.9	368.111	C17H20O9	[M-H]-	-	Chlorogenic acid methyl ester	绿原酸甲酯	Phenolic acids	酚酸类	Phenolic acids	酚酸类	29708-87-0	3	71632	45423	43996	3589.6	7099	21243	44683	82843	4977.8	106260	84813	16328
pma3724	Positive	369.1	177.1	368.111	C17H20O9	[M+H]+	-	1-O-Feruloylquinic acid	1-O-阿魏酰奎宁酸	Phenolic acids	酚酸类	Phenolic acids	酚酸类	-	3	470640	568950	542410	1250500	1049100	1088900	9	616420	286910	30920	675810	356020
pmb0752	Positive	369.12	177.1	368.111	C17H20O9	[M+H]+	C02572	3-O-Feruloylquinic acid	3-O-阿魏酰奎宁酸	Phenolic acids	酚酸类	Phenolic acids	酚酸类	1899-29-2	2	465040	635950	531040	1135200	1141400	1330800	21799	723030	445150	37556	667590	442870
MWSmce025	Negative	369.09	207.03	370.09	C16H18O10	[M-H]-	C09266	Fraxetin-8-O-glucoside (Fraxin)	秦皮苷	Lignans and Coumarins	木脂素和香豆素	Coumarins	香豆素	524-30-1	2	407500	347370	414150	363060	179720	182290	331460	468760	460610	267530	607420	434420
Lmbp002309	Positive	371.1	209.05	370.126	C17H22O9	[M+H]+	-	Sinapaldehyde-4-O-Glucoside	芥子醛-4-O-葡萄糖苷	Phenolic acids	酚酸类	Phenolic acids	酚酸类	154461-65-1	3	23606	26913	32150	47386	28938	18846	43067	27215	21270	74330	19560	42665
pmn001695	Negative	371.1	249.06	372.106	C16H20O10	[M-H]-	-	Trihydroxycinnamoylquinic acid	三羟基肉桂酰奎宁酸	Phenolic acids	酚酸类	Phenolic acids	酚酸类	-	2	1269800	677310	1127900	303170	124500	92361	1392800	1211300	478350	1486600	1793500	784240
pmb3317	Negative	371.1	179.1	372.106	C16H20O10	[M-H]-	-	Quinacyl syringic acid	奎宁酰丁香酸	Phenolic acids	酚酸类	Phenolic acids	酚酸类	-	3	41774	30389	33186	85994	9	15874	30886	9	18286	41041	23076	17231
Hmgn002833	Negative	371.11	297.11	372.12	C20H20O7	[M-H]-	-	4-Ketopinoresinol	4-酮基松脂酚	Others	其它类	Others	其它	-	3	82305	67488	71789	12769	25505	12405	96836	60598	50235	143520	142360	114430
pmb0108	Positive	375.2	137.1	374.1	C19H18O8	[M+H]+	-	Feruloyl syringic acid	阿魏酰丁香酸	Phenolic acids	酚酸类	Phenolic acids	酚酸类	-	3	66654	145220	94799	28028	42209	65723	156410	151270	69006	304080	219170	94973
mws0232	Positive	377.15	243	376.138	C17H20N4O6	[M+H]+	C00255	Riboflavin (Vitamin B2)	核黄素 (维生素 B2)	Others	其它类	Vitamin	维生素	83-88-5	2	202290	230100	254880	86242	147350	147060	592720	374470	462780	285780	278860	256550
pme3337	Positive	384.12	252	383.108	C14H17N5O8	[M+H]+	-	Succinyladenosine	琥珀酰腺苷	Nucleotides and derivatives	核苷酸及其衍生物	Nucleotides and derivatives	核苷酸及其衍生物	4542-23-8	1	676280	873460	708880	470650	539010	532220	1287200	993180	1016900	686190	751640	761230
Lmbp003208	Positive	385.12	223.06	384.106	C17H20O10	[M+H]+	-	Fraxidin-8-O-glucoside	秦皮啶-8-O-葡萄糖苷	Lignans and Coumarins	木脂素和香豆素	Coumarins	香豆素	-	1	85198	64537	80651	272420	80465	69709	69546	90276	103530	160410	86919	170410
Lmjp003090	Positive	385.11	223.06	384.106	C17H20O10	[M+H]+	-	Isofraxidin-7-O-glucoside	异秦皮啶-7-O-葡萄糖苷	Lignans and Coumarins	木脂素和香豆素	Coumarins	香豆素	483-91-0	3	11812	25484	20371	14320	42194	20014	11451	20043	28009	9	9	9
HJN003	Negative	385.11	223.06	386.122	C17H22O10	[M-H]-	C01175	1-O-Sinapoyl-β-D-glucose	1-O-芥子酰-D-葡萄糖	Phenolic acids	酚酸类	Phenolic acids	酚酸类	-	3	11812	25484	20371	14320	42194	20014	11451	20043	28009	9	9	9
Lmzp006972	Positive	387.18	151.08	386.173	C22H26O6	[M+H]+	-	Dimethylmatairesinol	二甲基罗汉松树脂酚	Lignans and Coumarins	木脂素和香豆素	Lignans	木脂素	25488-59-9	3	957210	854750	966570	13083	69327	115120	1400800	2771400	1558200	1398200	2418500	2654900
Smgp009046	Positive	387.17	151.07	386.173	C22H26O6	[M+H]+	C10561	Pinoresinol dimethy ether	松脂醇二甲醚	Lignans and Coumarins	木脂素和香豆素	Lignans	木脂素	29106-36-3	2	780800	740350	776960	11554	64275	124630	1302400	2740200	1867900	1265000	1802900	2225800
mws1565	Positive	389.14	209.08	388.137	C17H24O10	[M+H]+	C09781	Geniposide	京尼平苷	Terpenoids	萜类	Monoterpenoids	倍萜	24512-63-8	3	57003	33421	50736	51649	102500	36459	53999	87403	98605	129940	77800	61927
pmc0281	Positive	400.15	136.11	399.139	C15H21N5O8	[M+H]+	-	Ribosyladenosine	核糖腺苷	Nucleotides and derivatives	核苷酸及其衍生物	Nucleotides and derivatives	核苷酸及其衍生物	-	3	51016	63652	63303	19747	32592	23662	76160	50945	72001	68246	64218	97672
Cmjn004337	Negative	401.14	269.1	402.153	C18H26O10	[M-H]-	-	Benzyl-(2''-O-xylosyl)glucoside	苄基-(2''-O-木糖基)葡萄糖苷	Phenolic acids	酚酸类	Phenolic acids	酚酸类	-	3	34642	64508	24943	11721	36027	37474	33844	30474	21687	24557	71453	27842
pme3007	Negative	402.99	159	404.002	C9H14N2O12P2	[M-H]-	C00015	Uridine 5'-diphosphate	尿苷 5'-二磷酸	Nucleotides and derivatives	核苷酸及其衍生物	Nucleotides and derivatives	核苷酸及其衍生物	27821-45-0	3	28728	30170	26220	20024	35528	27390	11583	25777	25594	27100	27436	38420
Lmyp005841	Positive	417.12	255.06	416.111	C21H20O9	[M+H]+	-	Chrysin-7-O-glucoside	白杨素-7-O-葡萄糖苷	Flavonoids	黄酮	Flavones	黄酮	31025-53-3	3	19858	10533	16615	13215	12551	9	20506	69747	15196	35798	34060	11995
Lmbp003668	Positive	419.1	287.05	418.09	C20H18O10	[M+H]+	-	Kaempferol-3-O-arabinoside	山奈酚-3-O-阿拉伯糖苷	Flavonoids	黄酮	Flavonols	黄酮醇	5041-67-8	1	11244000	13428000	13402000	6387300	19498000	8577900	16099000	21982000	13391000	17451000	18823000	20132000
Hmsn002948	Negative	417.14	109.03	418.147	C18H26O11	[M-H]-	-	2-Hydroxyphenol-1-O-glucosyl(6→1)rhamnoside	2-间苯二酚-1-O-葡萄糖基(6→1)鼠李糖苷	Phenolic acids	酚酸类	Phenolic acids	酚酸类	-	3	94367	76946	95764	14162	8346.6	55474	137850	62306	165650	93370	135240	147620
MWS20152	Negative	417.16	402.1	418.163	C22H26O8	[M-H]-	C10889	Syringaresinol	丁香树脂酚	Lignans and Coumarins	木脂素和香豆素	Lignans	木脂素	21453-71-4	3	23779	14211	18776	2700.6	6264.8	3387.6	27967	9606.5	14498	21796	13020	26442
mws2523	Negative	421.08	241.1	422.083	C12H23O14P	[M-H]-	C00689	Trehalose 6-phosphate	海藻糖-6-磷酸	Others	其它类	Saccharides and Alcohols	糖及醇类	4484-88-2	3	42970	49208	32927	29637	75106	73237	12463	57633	53308	53394	50982	37174
Hmcp005697	Positive	425.37	191.18	424.37	C30H48O	[M+H]+	-	δ-Amyrenone	δ-香树脂酮	Terpenoids	萜类	Triterpene	三萜	20248-08-2	2	76957	82910	107820	23829	282670	72486	112980	148870	78144	232020	200030	44607
Lmyp006119	Positive	425.38	217.19	424.37	C30H48O	[M+H]+	-	β-Amyrone	β-香树脂酮	Terpenoids	萜类	Triterpene	三萜	638-97-1	3	69822	66666	74669	9	380370	97789	91152	107740	16450	204480	194610	15617
Hmcp005535	Positive	425.38	191.17	424.37	C30H48O	[M+H]+	-	α-Amyrenone	α-香树脂酮	Terpenoids	萜类	Triterpene	三萜	638-96-0	3	58772	45283	55915	9935.4	215970	52051	74424	96560	52916	153430	116630	31215
Lmhp008337	Positive	426.26	285.24	425.254	C19H40NO7P	[M+H]+	-	LysoPE 14:0(2n isomer)	溶血磷脂酰乙醇胺 14:0(2n异构)	Lipids	脂质	LPE	溶血磷脂酰乙醇胺	-	3	2065.8	2798.3	2045.5	2813.8	2235.3	1842.1	4601.6	8503.1	3744.8	8095.1	5612.7	3880
pmb0864	Positive	426.26	285.24	425.254	C19H40NO7P	[M+H]+	-	LysoPE 14:0	溶血磷脂酰乙醇胺 14:0	Lipids	脂质	LPE	溶血磷脂酰乙醇胺	-	3	2065.8	2798.3	2045.5	2813.8	2235.3	1842.1	4601.6	8503.1	3744.8	8095.1	5612.7	3880
pme2117	Negative	426	159	427.029	C10H15N5O10P2	[M-H]-	C00008	Adenosine 5'-diphosphate	腺苷-5'-二磷酸	Nucleotides and derivatives	核苷酸及其衍生物	Nucleotides and derivatives	核苷酸及其衍生物	58-64-0	3	136900	116070	66405	76065	98829	110400	9	45963	46470	75338	106730	150900
MWS20148	Positive	433.11	271.07	432.106	C21H20O10	[M+H]+	-	Apigenin-4'-O-glucoside*	芹菜素-4'-O-葡萄糖苷*	Flavonoids	黄酮	Flavones	黄酮	-	3	56245	64583	60805	94615	66428	106820	50925	45272	55739	63845	87405	93485
MWSHY0008	Positive	433.11	283.06	432.106	C21H20O10	[M+H]+	C01714	Apigenin-6-C-glucoside (Isovitexin)	芹菜素-6-C-葡萄糖苷 (异牡荆素)	Flavonoids	黄酮	Flavonoid carbonoside	黄酮碳糖苷	38953-85-4	3	6954.9	12066	15646	7857.2	6783.4	15517	12315	17433	14896	27921	6135.5	7635.4
pme0321	Negative	431.1	285	432.106	C21H20O10	[M-H]-	-	Kaempferol-7-O-rhamnoside	山奈酚-7-O-鼠李糖苷	Flavonoids	黄酮	Flavonols	黄酮醇	20196-89-8	1	1333700	1087900	1252100	287650	586430	1576700	1556600	1390100	138820	489120	2439000	893630
mws0919	Negative	431.1	285	432.106	C21H20O10	[M-H]-	C16911	Kaempferol-3-O-rhamnoside (Afzelin)(Kaempferin)	山奈酚-3-O-鼠李糖苷 (阿福豆苷)(番泻叶山奈苷)	Flavonoids	黄酮	Flavonols	黄酮醇	482-39-3	2	1357900	1072400	1202800	331090	588260	1567100	1534500	1425200	163220	582710	2341700	894290
MWSHY0189	Positive	433.11	271.07	432.106	C21H20O10	[M+H]+	C04608	Apigenin-7-O-glucoside(Cosmosiin)*	芹菜素-7-O-葡萄糖苷*	Flavonoids	黄酮	Flavones	黄酮	578-74-5	3	37245	80118	84365	117880	67191	115220	56502	62443	51921	72965	66575	110960
Lmsn002494	Negative	433.04	301	434.048	C19H14O12	[M-H]-	-	Ellagic acid-4-O-Xyloside	鞣花酸-4-O-木糖苷	Tannins	鞣质	Tannin	鞣质	139163-18-1	2	15367000	11646000	14278000	7541200	8743000	8331000	6782600	10325000	15123000	12245000	14013000	15516000
mws4183	Negative	433.08	300.03	434.085	C20H18O11	[M-H]-	-	Quercetin-3-O-arabinoside	槲皮素-3-O-阿拉伯糖苷(番石榴苷)	Flavonoids	黄酮	Flavonols	黄酮醇	22255-13-6	1	24225000	21356000	26102000	4927100	21967000	13104000	21155000	22889000	29858000	19035000	27188000	37793000
HJN087	Negative	433.12	271.06	434.121	C21H22O10	[M-H]-	-	Naringenin-4'-O-glucoside	柚皮素-4'-O-葡萄糖苷	Flavonoids	黄酮	Flavanones	二氢黄酮	-	3	459480	346280	431280	257160	267760	394620	217330	301040	262680	415000	529850	460510
Cmzn005251	Negative	433.11	271.06	434.121	C21H22O10	[M-H]-	-	6-O-Caffeoylarbutin	6-O-咖啡酰熊果苷	Phenolic acids	酚酸类	Phenolic acids	酚酸类	136172-60-6	3	520590	413240	468780	142580	275970	551560	376260	420880	267570	568220	550240	425570
mws1179	Negative	433.11	271	434.121	C21H22O10	[M-H]-	C09099	Naringenin-7-O-glucoside (Prunin)	柚皮素-7-O-葡萄糖苷 (樱桃苷)	Flavonoids	黄酮	Flavanones	二氢黄酮	529-55-5	3	95608	66699	89403	25721	106480	69558	71637	80784	106510	69220	97207	127720
mws2118	Negative	435.13	166.7	436.137	C21H24O10	[M-H]-	C01604	Phloretin-2'-O-glucoside (Phlorizin)	根皮苷	Flavonoids	黄酮	Chalcones	查耳酮	60-81-1	3	1663200	1401500	1590400	735250	957850	1684400	792310	1305000	1320100	1904400	2211300	1911200
pmn001521	Negative	437.11	313.1	438.116	C20H22O11	[M-H]-	-	3-Hydroxy-5-Methylphenol-1-O-(6'-Galloyl)Glucoside	3-羟基-5-甲基苯酚-1-氧-(6'-没食子酰)葡萄糖苷	Phenolic acids	酚酸类	Phenolic acids	酚酸类	-	3	18565	12837	14189	2886.9	24844	8501.6	5757.2	5770.9	8534.9	12857	8104.7	29854
Lmhp008885	Positive	440.28	299.26	439.27	C20H42NO7P	[M+H]+	-	LysoPE 15:0(2n isomer)	溶血磷脂酰乙醇胺 15:0(2n异构)	Lipids	脂质	LPE	溶血磷脂酰乙醇胺	-	3	11168	10427	10851	7215.3	3361.4	5487.8	18912	25089	12805	24971	16686	12172
Lmhp009187	Positive	440.28	299.26	439.27	C20H42NO7P	[M+H]+	-	LysoPE 15:0	溶血磷脂酰乙醇胺 15:0	Lipids	脂质	LPE	溶血磷脂酰乙醇胺	-	3	11168	10427	10851	7215.3	3361.4	5487.8	18912	25089	12805	24971	16686	12172
Lmqp012453	Positive	441.37	191.18	440.365	C30H48O2	[M+H]+	-	Ursolaldehyde	熊果醛	Terpenoids	萜类	Triterpene	三萜	-	3	20569	14630	19080	18220	33575	9	27541	21958	25534	37276	37356	24781
mws1397	Negative	441.08	169	442.09	C22H18O10	[M-H]-	-	Epicatechin gallate	表儿茶素没食子酸酯	Flavonoids	黄酮	Flavanols	黄烷醇类	1257-08-5	1	280780	186410	228810	260010	253090	303570	86164	52308	109260	283360	134030	257270
pme1014	Positive	445.3	341.3	444.303	C31H40O2	[M+H]+	-	Menatetrenone (Vitamin K2)	四烯甲萘醌 (维生素 K2)	Others	其它类	Vitamin	维生素	11032-49-8	3	24955	19364	23419	31272	30131	29828	24596	20784	30982	32222	30718	25138
Hmln003405	Negative	447.06	315.01	448.064	C20H16O12	[M-H]-	-	Ellagic acid-4-O-rhamnoside	鞣花酸-4-O-鼠李糖苷	Tannins	鞣质	Tannin	鞣质	-	3	1406500	1126700	1476700	1966800	575120	734780	846150	1121200	1200900	1102500	1092600	1291400
Hmcp002316	Positive	449.11	317.06	448.1	C21H20O11	[M+H]+	-	Isorhamnetin-3-O-arabinoside	异鼠李素-3-O-阿拉伯糖苷	Flavonoids	黄酮	Flavonols	黄酮醇	-	3	1671500	1668000	1649500	710110	2032700	1066300	1083100	1410500	3056500	1587400	2551100	5139200
mws0913	Negative	447.09	285.04	448.101	C21H20O11	[M-H]-	C12626	Kaempferol-3-O-galactoside (Trifolin)	山奈酚-3-O-半乳糖苷(三叶豆苷)	Flavonoids	黄酮	Flavonols	黄酮醇	23627-87-4	2	12712000	11556000	12184000	4610400	9947600	7712800	11578000	12726000	10092000	16062000	14105000	14352000
MWSHY0136	Positive	449.11	287.06	448.101	C21H20O11	[M+H]+	C12249	Kaempferol-3-O-glucoside (Astragalin)*	山奈酚-3-O-葡萄糖苷(紫云英苷)*	Flavonoids	黄酮	Flavonols	黄酮醇	480-10-4	3	2895000	3406500	3200600	2256600	3264300	3108600	3348600	4045000	2885000	4438400	4759900	3961000
pme2459	Positive	449.11	287.2	448.101	C21H20O11	[M+H]+	C03951	Luteolin-7-O-glucoside (Cynaroside)	木犀草素-7-O-葡萄糖苷 (木犀草苷)	Flavonoids	黄酮	Flavones	黄酮	5373-11-5	2	647760	496460	719330	374220	438450	426530	1027800	1026000	944230	740130	1257900	653270
MWS20147	Positive	449.11	287.06	448.101	C21H20O11	[M+H]+	-	Luteolin-3'-O-glucoside	木犀草素-3'-O-葡萄糖苷	Flavonoids	黄酮	Flavones	黄酮	5154-41-6	3	2580200	3013400	2854200	2193600	3016100	2630200	3048900	3715700	2479200	3919000	3786700	3889000
mws1608	Negative	447.09	357.1	448.101	C21H20O11	[M-H]-	C01821	Luteolin-6-C-glucoside (Isoorientin)	木犀草素-6-C-葡萄糖苷 (异荭草素)	Flavonoids	黄酮	Flavonoid carbonoside	黄酮碳糖苷	4261-42-1	3	27024	16540	28446	39031	24440	18891	15604	35094	25776	59212	29517	11486
MWSHY0132	Positive	449.11	303.05	448.101	C21H20O11	[M+H]+	C01750	Quercetin-3-O-rhamnoside(Quercitrin)	槲皮素-3-O-鼠李糖苷(槲皮苷)	Flavonoids	黄酮	Flavonols	黄酮醇	522-12-3	3	4597800	5103100	4765000	4071600	4451100	13121000	1115500	9927100	1174200	1789400	10369000	5906900
mws0089	Negative	447.09	285.04	448.101	C21H20O11	[M-H]-	-	Kaempferol-7-O-glucoside*	山奈酚-7-O-葡萄糖苷*	Flavonoids	黄酮	Flavonols	黄酮醇	16290-07-6	3	12712000	11556000	12184000	4610400	9947600	7712800	11578000	12726000	10092000	16062000	14105000	14352000
Lmtn002796	Negative	449.11	287.06	450.116	C21H22O11	[M-H]-	-	Aromadendrin-7-O-glucoside	香橙素-7-O-葡萄糖苷	Flavonoids	黄酮	Flavanonols	二氢黄酮醇	28189-90-4	3	645130	608470	667600	415290	477390	930640	307560	407340	449400	534300	632070	621510
mws1361	Negative	449.11	303.05	450.116	C21H22O11	[M-H]-	C17449	Taxifolin-3-O-rhamnoside (Astilbin)	花旗松素-3-O-鼠李糖苷(落新妇苷)	Flavonoids	黄酮	Flavanonols	二氢黄酮醇	29838-67-3	3	12881	10065	20714	13719	17519	15246	9903.9	16033	4540.5	22160	11398	12228
MWS20145	Positive	451.12	289.07	450.116	C21H22O11	[M+H]+	-	Eriodictyol-7-O-glucoside	圣草酚-7-O-葡萄糖苷	Flavonoids	黄酮	Flavanones	二氢黄酮	38965-51-4	3	223450	181340	218880	39042	121390	106570	206100	229370	158490	208710	198530	215710
MWSmce674	Positive	451.36	89.06	450.35	C31H46O2	[M+H]+	-	Phylloquinone (Vitamin K1)	叶绿醌 (维生素K1)	Others	其它类	Vitamin	维生素	84-80-0	3	9174.2	7637.2	7932.1	5795.9	5128.5	9133.8	11005	5909.8	7838.4	6797.4	13653	9514
Lmhp008763	Positive	452.28	311.26	451.27	C21H42NO7P	[M+H]+	-	LysoPE 16:1(2n isomer)	溶血磷脂酰乙醇胺 16:1(2n异构)	Lipids	脂质	LPE	溶血磷脂酰乙醇胺	-	3	4567	6175.3	3687.8	5976.2	2680.4	2592.8	12743	6450.9	7468.1	11019	11811	5217.7
Lmhp009034	Positive	452.28	311.26	451.27	C21H42NO7P	[M+H]+	-	LysoPE 16:1	溶血磷脂酰乙醇胺 16:1	Lipids	脂质	LPE	溶血磷脂酰乙醇胺	-	3	4567	6175.3	3687.8	5976.2	2680.4	2592.8	12743	6450.9	7468.1	11019	11811	5217.7
Lmqn005404	Negative	451.09	331.07	452.096	C20H20O12	[M-H]-	-	4-Hydroxybenzoyl-1-O-(6''-O-galloyl)glucoside	4-羟基苯甲酰基-1-O-(6''-O-没食子酰)葡萄糖苷	Phenolic acids	酚酸类	Phenolic acids	酚酸类	-	3	1856900	1436400	1620400	400690	1362600	772290	1083000	1312000	1695500	2185400	1964800	2536900
Hmpn005101	Negative	451.12	289.07	452.131	C21H24O11	[M-H]-	-	Sieboldin	3-羟基根皮苷	Flavonoids	黄酮	Chalcones	查耳酮	18777-73-6	3	223450	181340	218880	39042	121390	106570	206100	229370	158490	208710	198530	215710
HJN041	Negative	451.12	289.07	452.131	C21H24O11	[M-H]-	-	Epicatechin glucoside	表儿茶素苷	Flavonoids	黄酮	Flavanols	黄烷醇类	-	2	100060	99213	132990	48525	81623	72474	62225	46996	70767	203680	90340	121790
pmd0160	Positive	454.29	313.27	453.286	C21H44NO7P	[M+H]+	-	LysoPE 16:0(2n isomer)	溶血磷脂酰乙醇胺 16:0(2n异构)	Lipids	脂质	LPE	溶血磷脂酰乙醇胺	-	1	59773	56592	64346	23632	18088	16680	57142	121080	60724	112470	87790	59341
pmb0876	Positive	454.29	313.27	453.286	C21H44NO7P	[M+H]+	-	LysoPE 16:0	溶血磷脂酰乙醇胺 16:0	Lipids	脂质	LPE	溶血磷脂酰乙醇胺	53862-35-4	1	1240100	1162100	1220300	738330	426790	484060	1263600	2714800	1450100	2251900	1741500	1363100
MWSmce134	Negative	453.35	453.35	454.345	C30H46O3	[M-H]-	-	Betulonic acid	白桦酮酸	Terpenoids	萜类	Triterpene	三萜	4481-62-3	3	5890	9086.6	11520	12090	10497	6156.1	11382	16534	10339	8361.1	11104	6540.3
Lmyn012771	Negative	453.34	453.34	454.345	C30H46O3	[M-H]-	-	Moronic acid	模绕酮酸	Terpenoids	萜类	Triterpene	三萜	6713-27-5	3	5399	11356	11215	12025	8394.9	5109.4	13660	13233	8845.1	10225	9417.7	8428.8
MWS5083	Negative	455.1	96.97	456.105	C17H21N4O9P	[M-H]-	C00061	Flavin Single Nucleotide(FMN)	黄素单核苷酸(FMN)	Nucleotides and derivatives	核苷酸及其衍生物	Nucleotides and derivatives	核苷酸及其衍生物	6184-17-4	3	76024	63080	71518	74392	92464	67934	37641	14044	37853	39697	32607	55996
HJN110	Negative	455.36	455.36	456.36	C30H48O3	[M-H]-	C08619	Betulinic acid	白桦脂酸	Terpenoids	萜类	Triterpene	三萜	472-15-1	1	511230	1306100	1298300	879110	840040	555100	673180	783760	1178400	837570	829060	844540
mws4053	Negative	455.35	455.35	456.36	C30H48O3	[M-H]-	C08988	Ursolic acid	熊果酸	Terpenoids	萜类	Triterpene	三萜	77-52-1	3	680210	1483800	1509400	1041200	1042600	626790	749650	920330	1369200	578960	962400	1077200
MWSHY0060	Positive	459.09	139.04	458.085	C22H18O11	[M+H]+	C09731	Epigallocatechin-3-gallate*	表没食子儿茶素没食子酸酯*	Flavonoids	黄酮	Flavanols	黄烷醇类	989-51-5	3	27907	33056	28004	27837	53594	89768	25556	26464	22853	26148	30124	18305
MWSHY0094	Positive	459.09	139.04	458.085	C22H18O11	[M+H]+	-	Gallocatechin gallate*	没食子儿茶素没食子酸酯*	Flavonoids	黄酮	Flavanols	黄烷醇类	4233-96-9	3	28715	46972	29754	51163	35004	85410	23725	26581	51052	20048	18231	26148
pmb2654	Negative	460.1	117.9	461.153	C19H27NO12	[M-H]-	-	Anthranilate-1-O-Sophoroside	邻氨基苯甲酸-1-O-槐糖苷	Phenolic acids	酚酸类	Phenolic acids	酚酸类	-	3	190340	219360	219440	7013	11031	11917	169210	313330	284100	383500	624890	404820
Zmlp005019	Positive	463.09	331.05	462.08	C21H18O12	[M+H]+	-	3,3'-O-Dimethylellagic Acid-4'-O-arabinoside	3,3'-O-二甲基鞣花酸-4'-O-阿拉伯糖苷	Tannins	鞣质	Tannin	鞣质	-	3	19999	16345	17714	14265	14858	23800	5786.3	12274	5717	83390	15674	4615.5
Lmmp003767	Positive	463.09	287.05	462.08	C21H18O12	[M+H]+	-	Kaempferol-7-O-glucuronide	山奈酚-7-O-葡萄糖醛酸苷	Flavonoids	黄酮	Flavonols	黄酮醇	-	1	6676600	7758000	6809000	13515000	5031600	14570000	13145000	9078400	5800100	7714000	6975000	1774200
pmp000579	Positive	463.12	301.07	462.116	C22H22O11	[M+H]+	-	Diosmetin-7-O-galactoside*	香叶木素-7-O-半乳糖苷*	Flavonoids	黄酮	Flavones	黄酮	-	3	131350	141220	140880	155200	130040	231240	101040	130630	197100	188630	184730	214190
Hmmp004965	Positive	463.12	301.07	462.116	C22H22O11	[M+H]+	-	Diosmetin-7-O-glucoside*	香叶木素-7-O-葡萄糖苷*	Flavonoids	黄酮	Flavones	黄酮	20126-59-4	3	104580	113980	125610	174940	98706	203280	82843	113980	144560	205630	175850	210320
MWSHY0195	Positive	463.12	301.08	462.116	C22H22O11	[M+H]+	C17762	Hispidulin-7-O-Glucoside	高车前素-7-O-葡萄糖苷	Flavonoids	黄酮	Flavones	黄酮	17680-84-1	3	133200	141590	136130	170150	118090	213240	79451	130430	147500	179970	176440	199220
Lmsn005754	Negative	461.11	169.01	462.116	C22H22O11	[M-H]-	-	1-O-Galloyl-2-O-Cinnamoyl-β-D-glucose	1-O-没食子酰-2-O-肉桂酰-β-D-葡萄糖	Phenolic acids	酚酸类	Phenolic acids	酚酸类	56994-83-3	3	73172	57675	74086	38125	27866	61823	39713	87645	40676	97996	78273	74659
Hmcp002539	Positive	463.12	317.06	462.116	C22H22O11	[M+H]+	-	Isorhamnetin-3-O-rhamnoside	异鼠李素-3-O-鼠李糖苷	Flavonoids	黄酮	Flavonols	黄酮醇	-	3	34933	24345	40074	12878	57321	91636	9	56197	18353	9	72620	108790
Hmdn001667	Negative	463.05	300.99	464.06	C20H16O13	[M-H]-	-	Ellagic acid-4-O-glucoside	鞣花酸-4-O-葡萄糖苷	Tannins	鞣质	Tannin	鞣质	-	1	3708500	3290500	3901300	3182500	2914900	2706300	3497300	2962200	3623100	3410900	3556400	3724700
MWSHY0113	Positive	465.1	303.06	464.096	C21H20O12	[M+H]+	C10073	Quercetin-3-O-galactoside (Hyperin)*	槲皮素-3-O-半乳糖苷 (金丝桃苷)*	Flavonoids	黄酮	Flavonols	黄酮醇	482-36-0	1	3481600	3819200	3915600	2261300	3310800	4969100	2741300	3929600	4475300	4369000	4544900	5096200
MWSHY0046	Positive	465.1	303.05	464.096	C21H20O12	[M+H]+	C05623	Quercetin-3-O-glucoside (Isoquercitrin)*	槲皮素-3-O-葡萄糖苷(异槲皮苷)*	Flavonoids	黄酮	Flavonols	黄酮醇	482-35-9	1	3239400	3913700	3758400	2106700	3234800	4757900	3063900	3576600	4690000	4174500	4618200	5425100
Lmfn001158	Negative	467.08	169.01	468.09	C20H20O13	[M-H]-	-	Ginnalin A (2,6-Di-O-Galloyl-1,5-Anhydro-D-Glucitol)	条茶槭甲素	Tannins	鞣质	Tannin	鞣质	-	3	317050	194670	211180	94594	104860	34689	95574	236920	236760	496250	130510	541480
mws1610	Negative	471.35	471.35	472.355	C30H48O4	[M-H]-	C16939	Maslinic acid	山楂酸	Terpenoids	萜类	Triterpene	三萜	4373-41-5	1	17973000	19630000	21332000	6883500	13787000	4900000	21770000	19352000	12140000	26423000	30525000	21343000
pmb1912	Positive	474.17	327	473.166	C20H23N7O7	[M+H]+	C00234	10-Formyltetrahydrofolic Acid	10-甲酰四氢叶酸	Alkaloids	生物碱	Alkaloids	生物碱	2800-34-2	1	418380	417760	390020	459110	351950	222500	556850	297630	276050	746300	309830	299610
Lmhp008801	Positive	476.28	335.26	475.27	C23H42NO7P	[M+H]+	-	LysoPE 18:3	溶血磷脂酰乙醇胺 18:3	Lipids	脂质	LPE	溶血磷脂酰乙醇胺	-	1	344830	335080	322980	126760	104080	82205	298950	699200	454190	929370	738390	731360
Lmhp008589	Positive	476.28	335.26	475.27	C23H42NO7P	[M+H]+	-	LysoPE 18:3(2n isomer)	溶血磷脂酰乙醇胺 18:3(2n异构)	Lipids	脂质	LPE	溶血磷脂酰乙醇胺	-	1	917850	899420	962420	340950	235930	172230	698710	1369500	1367300	2987700	2220500	2016900
pmb0874	Positive	478.29	337.27	477.286	C23H44NO7P	[M+H]+	-	LysoPE 18:2(2n isomer)	溶血磷脂酰乙醇胺 18:2(2n异构)	Lipids	脂质	LPE	溶血磷脂酰乙醇胺	-	1	917160	920690	915230	443540	322530	310530	963720	1210200	1586600	2646500	1730900	2077100
pmb0881	Positive	478.29	337.27	477.286	C23H44NO7P	[M+H]+	-	LysoPE 18:2	溶血磷脂酰乙醇胺 18:2	Lipids	脂质	LPE	溶血磷脂酰乙醇胺	-	1	370720	375550	384960	197190	157050	214700	348610	747740	467040	1069200	637740	899130
Zmhn004909	Negative	477.06	169.01	478.075	C21H18O13	[M-H]-	-	3,4-Digalloylshikimic acid	3,4-二没食子酰莽草酸	Phenolic acids	酚酸类	Phenolic acids	酚酸类	-	3	241080	165570	162510	94723	157620	152310	49258	133450	261430	209970	170780	587710
Lmmp003783	Positive	479.09	303.05	478.075	C21H18O13	[M+H]+	-	Quercetin-3-O-glucuronide	槲皮素-3-O-葡萄糖醛酸苷	Flavonoids	黄酮	Flavonols	黄酮醇	22688-79-5	3	153060	158800	165310	95229	241560	226020	70267	183520	143340	283900	180000	189930
Lmsn004162	Negative	477.1	169.01	478.111	C22H22O12	[M-H]-	-	1-O-Galloyl-2-O-p-Coumaroyl-β-D-glucose	1-O-没食子酰-2-O-对香豆酰-β-D-葡萄糖	Phenolic acids	酚酸类	Phenolic acids	酚酸类	94356-18-0	2	235820	194900	167740	96239	164440	105860	46255	192340	227330	249390	276110	553840
Lmsn003409	Negative	477.1	169.01	478.111	C22H22O12	[M-H]-	-	1-O-Galloyl-6-O-p-Coumaroyl-β-D-glucose	1-O-没食子酰-6-O-对香豆酰-β-D-葡萄糖	Phenolic acids	酚酸类	Phenolic acids	酚酸类	-	3	204180	369070	192170	393770	199630	499600	136330	79453	214760	137370	93295	240920
Lmjp003044	Positive	479.12	317.06	478.111	C22H22O12	[M+H]+	-	Isorhamnetin-3-O-Glucoside	异鼠李素-3-O-葡萄糖苷	Flavonoids	黄酮	Flavonols	黄酮醇	5041-82-7	2	444360	555440	484260	428910	434770	659600	256260	361570	689490	584270	785970	1100000
pmn001525	Negative	477.14	169	478.147	C23H26O11	[M-H]-	-	3,5-Digalloylshikimic acid	3,5-二没食子酰莽草酸	Phenolic acids	酚酸类	Phenolic acids	酚酸类	95753-52-9	3	220330	124350	233240	260370	120920	271990	106290	85725	218840	118260	109600	231320
mws0289	Positive	480.31	339.29	479.301	C23H46NO7P	[M+H]+	-	LysoPE 18:1	溶血磷脂酰乙醇胺 18:1	Lipids	脂质	LPE	溶血磷脂酰乙醇胺	89576-29-4	1	39164	37480	35350	17000	12125	10191	49628	63526	84071	68816	58090	51351
pmb0856	Positive	480.31	339.29	479.301	C23H46NO7P	[M+H]+	-	LysoPE 18:1(2n isomer)	溶血磷脂酰乙醇胺 18:1(2n异构)	Lipids	脂质	LPE	溶血磷脂酰乙醇胺	-	1	54618	52134	49629	31429	18487	11763	47018	57998	92530	134660	93748	79615
pmb2260	Positive	480.31	184.07	479.301	C23H46NO7P	[M+H]+	-	LysoPC 15:1	溶血磷脂酰胆碱 15:1	Lipids	脂质	LPC	溶血磷脂酰胆碱	-	3	29863	27683	30294	12048	6380.6	7945.8	50456	55905	71462	52141	34440	23396
pmb0883	Positive	482.32	341.31	481.317	C23H48NO7P	[M+H]+	-	LysoPE 18:0	溶血磷脂酰乙醇胺 18:0	Lipids	脂质	LPE	溶血磷脂酰乙醇胺	69747-55-3	3	11364	12060	13884	4997.1	3613.9	4058.7	17344	23157	18244	20791	16627	9397.3
Lmhp009129	Positive	482.32	184.07	481.317	C23H48NO7P	[M+H]+	-	LysoPC 15:0(2n isomer)	溶血磷脂酰胆碱 15:0(2n异构)	Lipids	脂质	LPC	溶血磷脂酰胆碱	-	1	143930	167450	168590	38446	28400	30836	357350	341780	229240	263650	188580	120440
pmb2319	Positive	482.32	184.07	481.317	C23H48NO7P	[M+H]+	-	LysoPC 15:0	溶血磷脂酰胆碱 15:0	Lipids	脂质	LPC	溶血磷脂酰胆碱	108273-89-8	1	143930	167450	168590	38446	28400	30836	357350	341780	229240	263650	188580	120440
Lmhn000921	Negative	481.06	301	482.069	C20H18O14	[M-H]-	-	3,4,5,3',4',5'-Hexahydroxydiphenoyl Acid-glucose	六羟基联苯二甲酰基葡萄糖	Tannins	鞣质	Tannin	鞣质	-	2	1600100	1769000	1562200	2739000	1806800	1978000	1310600	1250600	1659700	2777400	2114200	2038700
Lmsn000842	Negative	481.06	301	482.07	C20H18O14	[M-H]-	-	4,6-(S)-Hexahydroxydiphenoyl-β-D-glucose	4,6-(S)-六羟基二苯甲酰基-β-D-葡萄糖	Phenolic acids	酚酸类	Phenolic acids	酚酸类	36378-48-0	2	4269900	2548200	3991800	4153000	5814400	3390700	1604300	1858400	2254700	2934900	2198800	2826900
pmn001629	Negative	483.08	169	484.085	C20H20O14	[M-H]-	-	Digalloylglucose	二没食子酰葡萄糖	Phenolic acids	酚酸类	Phenolic acids	酚酸类	-	1	1500400	731480	632430	530090	918520	1193400	1015000	1003600	966140	2283200	1363900	2446500
Lmfn000797	Negative	483.08	169.01	484.085	C20H20O14	[M-H]-	-	2,3-Di-O-Galloyl-β-D-Glucose	2,3-二-O-没食子酰-β-D-葡萄糖	Phenolic acids	酚酸类	Phenolic acids	酚酸类	-	1	1321300	636850	1285400	759850	798330	1059100	873370	541300	1102500	2742800	1149600	2044300
MWS20202	Positive	485.09	153.02	484.085	C20H20O14	[M+H]+	C04101	1,6-di-O-galloyl-β-D-glucose	1,6-二-O-没食子酰-β-D-葡萄糖	Phenolic acids	酚酸类	Phenolic acids	酚酸类	-	3	131990	163160	106520	80997	106360	85962	57577	143530	142740	223570	141140	220430
Hmyn007168	Negative	483.27	255.23	484.278	C22H45O9P	[M-H]-	-	LysoPG 16:0	溶血磷脂酰甘油 16:0	Lipids	脂质	Glycerol ester	甘油酯	-	3	5094.3	10609	9792.5	9568.8	5757.4	4911.6	6663.2	10675	4958	11702	9495.7	13100
pmb2723	Negative	485.13	323.2	486.137	C21H26O13	[M-H]-	-	4-Hydroxycoumarin di-glucoside	4-羟基香豆素 二葡萄糖苷	Lignans and Coumarins	木脂素和香豆素	Coumarins	香豆素	-	3	10313	6857.7	7357.5	5294.6	19643	8926.2	3443.9	8097.4	13489	3461.3	6802.7	7564.3
pmp000269	Positive	489.36	407.33	488.35	C30H48O5	[M+H]+	-	Arjunic Acid	阿江榄仁酸	Terpenoids	萜类	Triterpene	三萜	31298-06-3	1	60023	54577	55270	64613	81246	16514	103280	53772	31885	40431	63275	51367
MWSmce394	Negative	487.34	469.33	488.35	C30H48O5	[M-H]-	-	Tormentic acid	委陵菜酸(2α,19α-二羟基熊果酸)	Terpenoids	萜类	Triterpene	三萜	13850-16-3	2	104520	95357	107850	9	9	9	290440	69023	53453	185450	137480	116220
MWSCX013	Positive	489.35	201.16	488.35	C30H48O5	[M+H]+	C17890	Euscaphic acid	蔷薇酸	Terpenoids	萜类	Triterpene	三萜	53155-25-2	1	65529	63553	66737	68176	95466	24361	100090	51538	50295	56668	71921	59717
Lmmn003398	Negative	489.11	285.04	490.111	C23H22O12	[M-H]-	-	Kaempferol-3-O-(6''-acetyl)glucoside	山奈酚-3-O-(6''-O-乙酰)葡萄糖苷	Flavonoids	黄酮	Flavonols	黄酮醇	-	2	2502000	2814000	2919100	71799	20367000	176280	134510	263480	134030	28055	254290	229240
Lmmp003903	Positive	491.12	287.05	490.111	C23H22O12	[M+H]+	-	Kaempferol-3-O-(2''-acetyl)glucoside	山奈酚-3-O-(2''-O-乙酰)葡萄糖苷	Flavonoids	黄酮	Flavonols	黄酮醇	-	2	10379000	13429000	12802000	17974000	13100000	21171000	10107000	4615200	9990900	13245000	12190000	17356000
pma1303	Positive	492.31	184.07	491.301	C24H46NO7P	[M+H]+	-	LysoPC 16:2	溶血磷脂酰胆碱 16:2	Lipids	脂质	LPC	溶血磷脂酰胆碱	-	3	7797.2	5853.2	12533	2149.5	1453.5	973.1	14001	19203	14931	20548	11870	9588.1
pmb0863	Positive	492.31	184.07	491.301	C24H46NO7P	[M+H]+	-	LysoPC 16:2(2n isomer)	溶血磷脂酰胆碱 16:2(2n异构)	Lipids	脂质	LPC	溶血磷脂酰胆碱	-	3	4629	4182.7	2142.7	5280.2	2727.2	2494.1	9	2931.6	11911	7862.5	3325.7	7699.8
Lmmn003041	Negative	491.19	359.15	492.2	C25H32O10	[M-H]-	-	Isolariciresinol-9'-O-xyloside	异落叶松脂素-9'-O-木糖苷	Lignans and Coumarins	木脂素和香豆素	Lignans	木脂素	97055-97-5	3	426230	331230	375030	452740	157220	840950	119270	365200	58523	238270	534880	205830
Lmhp008833	Positive	494.32	184.07	493.317	C24H48NO7P	[M+H]+	-	LysoPC 16:1(2n isomer)	溶血磷脂酰胆碱 16:1(2n异构)	Lipids	脂质	LPC	溶血磷脂酰胆碱	-	3	26421	31237	35892	54143	27263	23463	36191	30661	56861	36227	41486	37354
pmp001270	Positive	494.32	184.07	493.317	C24H48NO7P	[M+H]+	-	LysoPC 16:1	溶血磷脂酰胆碱 16:1	Lipids	脂质	LPC	溶血磷脂酰胆碱	76790-27-7	2	38547	55018	49211	27578	15485	11446	72938	109970	90869	70605	74909	58303
HJN054	Negative	493.21	361.16	494.215	C25H34O10	[M-H]-	-	Secoisolariciresinol-9'-O-xyloside	开环异落叶松脂素-9'-O-木糖苷	Lignans and Coumarins	木脂素和香豆素	Lignans	木脂素	-	3	467960	429140	506700	347630	276520	1433200	117640	414910	94506	462000	463950	268670
pmd0132	Positive	496.34	184.07	495.332	C24H50NO7P	[M+H]+	-	LysoPC 16:0(2n isomer)	溶血磷脂酰胆碱 16:0(2n异构)	Lipids	脂质	LPC	溶血磷脂酰胆碱	-	1	597660	754640	685200	127850	104740	95354	920320	1252300	1104500	872450	706210	501280
pmb0855	Positive	496.34	184.07	495.332	C24H50NO7P	[M+H]+	-	LysoPC 16:0	溶血磷脂酰胆碱 16:0	Lipids	脂质	LPC	溶血磷脂酰胆碱	17364-16-8	1	21537000	22462000	21755000	5055000	3861200	4381700	28402000	41573000	32027000	30892000	25210000	17126000
Zmhn003297	Negative	495.08	343.07	496.085	C21H20O14	[M-H]-	-	3-O-Digalloyl quinic acid	3-O-二没食子酰奎宁酸	Phenolic acids	酚酸类	Phenolic acids	酚酸类	-	1	4384600	3452600	3692900	4827400	6277900	2512100	1562400	1273700	3519300	2748700	2586500	7804200
pmn001642	Negative	503.08	459.1	504.09	C23H20O13	[M-H]-	-	Kaempferol-3-O-(2''-O-acetyl)glucuronide	山奈酚-3-O-(2''-O-乙酰)葡萄糖醛酸苷	Flavonoids	黄酮	Flavonols	黄酮醇	-	3	25953	31264	31146	11420	13216	31929	27320	16929	38570	41153	33917	40188
pme2125	Negative	503.16	179	504.169	C18H32O16	[M-H]-	C00492	Raffinose*	棉子糖*	Others	其它类	Saccharides and Alcohols	糖及醇类	512-69-6	3	108310	85679	73313	85676	55617	68635	97215	104310	54035	107690	99222	133950
mws1589	Negative	503.16	179	504.169	C18H32O16	[M-H]-	C00713	D-Panose*	D-潘糖*	Others	其它类	Saccharides and Alcohols	糖及醇类	33401-87-5	3	34563	40901	20005	15735	9722	26074	67982	48823	30415	61858	45125	67656
MWS0442	Positive	527.16	365.1	504.169	C18H32O16	[M+Na]+	C01835	Maltotriose	麦芽三糖	Others	其它类	Saccharides and Alcohols	糖及醇类	1109-28-0	1	21730	27278	25494	15365	15424	15953	18909	24314	24816	17582	14828	29950
MWSmce486	Negative	503.16	383.12	504.169	C18H32O16	[M-H]-	C05404	Manninotriose	甘露三糖	Others	其它类	Saccharides and Alcohols	糖及醇类	13382-86-0	3	99602	79658	87968	18890	33653	16255	136330	91261	75482	107470	80582	69560
Hmqp000191	Positive	505.18	127.03	504.17	C18H32O16	[M+H]+	C03848	Planteose	植物糖	Others	其它类	Saccharides and Alcohols	糖及醇类	470-57-5	3	12551	13671	13057	9166.3	15037	20689	8529	19935	16964	16439	8613.3	16272
Hmln003398	Negative	503.34	485.33	504.346	C30H48O6	[M-H]-	-	2α,3α,19α,23-Tetraydroxyurs-12-en-28-oic acid	2α,3α,19α,23-四羟基熊果-12-烯-28-酸	Terpenoids	萜类	Terpene	萜类	-	1	1323900	1289800	1334000	1240500	1496200	248910	1090200	1104700	615620	455000	1302500	475360
Lmhp008718	Positive	506.32	184.07	505.317	C25H48NO7P	[M+H]+	-	LysoPC 17:2	溶血磷脂酰胆碱 17:2	Lipids	脂质	LPC	溶血磷脂酰胆碱	-	3	29436	30645	28769	17055	16896	13574	27780	33875	64597	48178	31036	44338
Zmsp004363	Positive	507.12	303.05	506.106	C23H22O13	[M+H]+	-	Quercetin-3-O-(6''-O-acetyl)glucoside	槲皮素-3-O-(6''-O-乙酰)葡萄糖苷	Flavonoids	黄酮	Flavonols	黄酮醇	-	2	156880	287500	237500	148640	87956	543130	142500	144900	241810	353730	260940	308130
Hmln002199	Negative	505.1	300.03	506.107	C23H22O13	[M-H]-	-	Quercetin-3-O-(6''-O-acetyl)galactoside	槲皮素-3-O-(6''-O-乙酰)半乳糖苷	Flavonoids	黄酮	Flavonols	黄酮醇	-	2	564630	729900	593470	40257	4624900	151890	48858	126030	103810	115180	140850	274880
pmn001643	Negative	505.21	359.14	506.215	C26H34O10	[M-H]-	-	Isolariciresinol-9'-O-rhamnoside (Aviculin)	异落叶松脂素-9'-O-鼠李糖苷	Lignans and Coumarins	木脂素和香豆素	Lignans	木脂素	156765-33-2	3	117140	94901	112390	9	9	9	412520	41209	59188	355920	14795	77260
Xmbn007315	Negative	505.3	343.16	506.215	C26H34O10	[M-H]-	-	Chestnutlignansoide	栗木脂苷	Lignans and Coumarins	木脂素和香豆素	Lignans	木脂素	-	1	1082200	986710	1059100	308400	604420	1428400	1356100	502710	678850	877760	2177500	914160
Lmhp009590	Positive	508.34	184.07	507.332	C25H50NO7P	[M+H]+	-	LysoPC 17:1	溶血磷脂酰胆碱 17:1	Lipids	脂质	LPC	溶血磷脂酰胆碱	-	1	38887	38874	35563	26806	22792	18948	32077	41530	78928	78813	49186	60712
Lmsn003644	Negative	507.11	169.01	508.122	C23H24O13	[M-H]-	-	1-O-Galloyl-6-O-Feruloyl-β-D-glucose	1-O-没食子酰-6-O-阿魏酰-β-D-葡萄糖	Phenolic acids	酚酸类	Phenolic acids	酚酸类	-	3	51840	48465	52587	35538	84013	21762	27585	35535	40181	31433	22231	79842
Lmsn003805	Negative	507.11	169.01	508.122	C23H24O13	[M-H]-	-	1-O-Galloyl-4-O-Feruloyl-β-D-glucose	1-O-没食子酰-4-O-阿魏酰-β-D-葡萄糖	Phenolic acids	酚酸类	Phenolic acids	酚酸类	-	2	75233	50910	44066	82730	66095	26398	9	9	9	13643	21754	72994
Hmcn000773	Negative	507.17	179.05	508.179	C21H32O14	[M-H]-	-	6'-O-Glucosylaucubin	6'-O-葡萄糖桃叶珊瑚苷	Others	其它类	Others	其它	-	3	15760	14035	10157	1745.7	3645.6	1296.2	45571	14894	28640	12217	22494	15949
pmb2406	Positive	510.36	184.07	509.348	C25H52NO7P	[M+H]+	-	LysoPC 17:0	溶血磷脂酰胆碱 17:0	Lipids	脂质	LPC	溶血磷脂酰胆碱	50930-23-9	3	724840	812460	523080	128110	116130	123440	1279200	1390800	755040	1332700	911000	608300
Lmhp010515	Positive	510.36	184.07	509.348	C25H52NO7P	[M+H]+	-	LysoPC 17:0(2n isomer)	溶血磷脂酰胆碱 17:0(2n异构)	Lipids	脂质	LPC	溶血磷脂酰胆碱	-	3	724840	812460	523080	128110	116130	123440	1279200	1390800	755040	1332700	911000	608300
Lmhp009526	Positive	515.32	261.22	514.314	C27H46O9	[M+H]+	-	2-α-Linolenoyl-glycerol-1-O-glucoside	2-α-亚麻酸甘油酯-1-O-葡萄糖苷	Lipids	脂质	Glycerol ester	甘油酯	-	3	30438	41134	28838	19275	54708	16301	13905	26119	49340	45272	41014	35528
Lmhp009773	Positive	515.32	261.22	514.314	C27H46O9	[M+H]+	-	1-α-Linolenoyl-glycerol-3-O-glucoside	1-α-亚麻酸甘油酯-3-O-葡萄糖苷	Lipids	脂质	Glycerol ester	甘油酯	-	1	25052	25883	22890	6778.4	13755	5723	19551	46083	59885	31080	33136	34693
mws1584	Negative	515.12	191.05	516.127	C25H24O12	[M-H]-	C10445	1,3-O-Dicaffeoylquinic Acid (Cynarin)	1,3-O-双咖啡酰奎宁酸(洋蓟酸)	Phenolic acids	酚酸类	Phenolic acids	酚酸类	30964-13-7	3	14566	11651	6428.9	9	9	9	25851	10820	6486.1	53014	7935.3	9
Wmzn002116	Negative	515.12	353.09	516.127	C25H24O12	[M-H]-	-	3,5-Dicaffeoylquinic acid	3,5-二咖啡酰奎尼酸	Phenolic acids	酚酸类	Phenolic acids	酚酸类	-	3	6241.2	6383	6132.4	7547.4	7620.3	4178.8	6113.7	2762.8	8944.4	6140.7	9072	19731
pmb0865	Positive	518.32	184.07	517.317	C26H48NO7P	[M+H]+	-	LysoPC 18:3(2n isomer)	溶血磷脂酰胆碱 18:3(2n异构)	Lipids	脂质	LPC	溶血磷脂酰胆碱	-	1	6402200	8097000	8022700	3549600	2900300	1876700	5024300	9365900	13779000	18216000	9848000	11749000
pmb0854	Positive	518.32	184.07	517.317	C26H48NO7P	[M+H]+	-	LysoPC 18:3	溶血磷脂酰胆碱 18:3	Lipids	脂质	LPC	溶血磷脂酰胆碱	-	1	4382700	5527800	4830700	723300	754040	632740	5717300	10007000	6582500	10173000	7659300	6683400
pmp001273	Positive	520.34	184.07	519.332	C26H50NO7P	[M+H]+	-	LysoPC 18:2	溶血磷脂酰胆碱 18:2	Lipids	脂质	LPC	溶血磷脂酰胆碱	-	1	2621100	3032500	3138600	722990	932200	816560	3671100	5074800	4093900	5222100	3991600	3840400
pmp001251	Positive	520.34	184.07	519.332	C26H50NO7P	[M+H]+	-	LysoPC 18:2(2n isomer)	溶血磷脂酰胆碱 18:2(2n异构)	Lipids	脂质	LPC	溶血磷脂酰胆碱	-	1	3374600	3709400	3346400	2185700	2010800	1830500	3151100	3929000	5909900	6960600	4354800	4876200
Li512111	Negative	519.11	315.05	520.122	C24H24O13	[M-H]-	-	Isorhamnetin-3-O-(6''-acetylglucoside)	异鼠李素-3-O-(6''-乙酰)葡萄糖苷	Flavonoids	黄酮	Flavonols	黄酮醇	-	3	34769	41963	38436	6706.5	179210	7341.2	5019	7341.2	13670	25092	9331.4	43010
pmp000682	Positive	538.22	359.14	520.168	C26H32O11	[M+NH4]+	-	Matairesinol-4'-O-glucoside (Matairesinoside)	罗汉松脂酚-4'-O-葡萄糖苷 (罗汉松树脂酚苷)	Lignans and Coumarins	木脂素和香豆素	Lignans	木脂素	23202-85-9	3	214230	321940	286100	150110	284790	246630	130160	278490	366220	206510	283990	982160
pmn001378	Negative	519.19	357.14	520.194	C26H32O11	[M-H]-	C17529	Pinoresinol-4-O-glucoside	松脂醇-4-O-葡萄糖苷	Lignans and Coumarins	木脂素和香豆素	Lignans	木脂素	41607-20-9	3	1182700	1024200	903110	246200	836740	471000	531680	615770	920940	1444200	696660	2303200
pmp001281	Positive	522.36	184.07	521.348	C26H52NO7P	[M+H]+	-	LysoPC 18:1	溶血磷脂酰胆碱 18:1	Lipids	脂质	LPC	溶血磷脂酰胆碱	-	1	635890	801570	721360	149010	161170	116930	996460	1215700	993260	1290000	931570	838590
Lmhp010190	Positive	522.36	184.07	521.348	C26H52NO7P	[M+H]+	-	LysoPC 18:1(2n isomer)	溶血磷脂酰胆碱 18:1(2n异构)	Lipids	脂质	LPC	溶血磷脂酰胆碱	-	1	1278500	1382200	1271500	676190	594790	411040	1010000	1455600	2587200	3032200	1596500	1553500
Lmyn003971	Negative	521.2	359.15	522.21	C26H34O11	[M-H]-	-	Dihydrodehydrodiconiferyl alcohol-4-O-glucoside	二氢脱氢双松柏醇-4-O-葡萄糖苷	Lignans and Coumarins	木脂素和香豆素	Lignans	木脂素	-	2	556380	573980	547270	695610	744480	384050	528850	354520	558430	419760	613930	458630
Lmmn002274	Negative	521.2	359.15	522.21	C26H34O11	[M-H]-	-	Isolariciresinol-9'-O-glucoside	异落叶松脂素-9'-O-葡萄糖苷	Lignans and Coumarins	木脂素和香豆素	Lignans	木脂素	63358-12-3	2	653950	654790	584380	797020	681640	443030	576760	409130	476440	466390	707160	450630
HJN083	Negative	521.2	359.15	522.211	C26H34O11	[M-H]-	-	Lariciresinol-4'-O-glucoside	落叶松脂素-4'-O-葡萄糖苷	Lignans and Coumarins	木脂素和香豆素	Lignans	木脂素	143663-00-7	3	161400	174560	208430	165940	241530	123570	139870	132690	70637	97123	87318	290380
pmd0136	Positive	524.37	184.07	523.364	C26H54NO7P	[M+H]+	-	LysoPC 18:0(2n isomer)	溶血磷脂酰胆碱 18:0(2n异构)	Lipids	脂质	LPC	溶血磷脂酰胆碱	-	3	27113	38950	20405	7121.8	5478.1	6105.8	41991	44988	25520	9	9	9
mws0126	Positive	524.37	184.07	523.364	C26H54NO7P	[M+H]+	-	LysoPC 18:0	溶血磷脂酰胆碱 18:0	Lipids	脂质	LPC	溶血磷脂酰胆碱	19420-57-6	2	487730	537300	501600	180260	97891	133670	648040	700210	591860	519090	430200	327680
Cmsn002480	Negative	523.22	475.2	524.226	C26H36O11	[M-H]-	-	Secoisolariciresinol-9'-O-glucoside	开环异落叶松脂素-9'-O-葡萄糖苷	Lignans and Coumarins	木脂素和香豆素	Lignans	木脂素	63320-67-2	2	2511800	2175700	2052500	2136100	2559100	2170200	1151000	1675700	2249400	3399400	1026000	2069700
Lmtn003096	Negative	523.21	361.14	524.226	C26H36O11	[M-H]-	-	Secoisolariciresinol 4-O-glucoside	开环异落叶松脂酚-4-O-葡萄糖苷	Lignans and Coumarins	木脂素和香豆素	Lignans	木脂素	-	3	89246	85757	95693	48861	60532	34021	111760	57329	80958	143430	101330	136040
Lmhp007598	Positive	534.36	184.07	533.348	C27H52NO7P	[M+H]+	-	LysoPC 19:2(2n isomer)	溶血磷脂酰胆碱 19:2(2n异构)	Lipids	脂质	LPC	溶血磷脂酰胆碱	-	3	73180	92081	100220	32854	25211	26810	156040	195650	175500	103770	80150	60492
Lmhp007840	Positive	534.36	184.07	533.348	C27H52NO7P	[M+H]+	-	LysoPC 19:2	溶血磷脂酰胆碱 19:2	Lipids	脂质	LPC	溶血磷脂酰胆碱	-	3	49045	59322	40948	18652	10289	18011	120830	111440	87129	41787	59128	41523
Lmdp004892	Positive	535.11	287.05	534.101	C24H22O14	[M+H]+	-	Kaempferol-3-O-(6''-malonyl)galactoside*	山奈酚-3-O-(6''-丙二酰)半乳糖苷*	Flavonoids	黄酮	Flavonols	黄酮醇	-	3	2104600	3035200	2555200	82640	25545000	166070	149360	271940	130790	147460	201450	200910
pmp000587	Positive	535.11	287.05	534.101	C24H22O14	[M+H]+	C10103	Luteolin-7-O-(6''-malonyl)glucoside	木犀草素-7-O-(6''-丙二酰)葡萄糖苷	Flavonoids	黄酮	Flavones	黄酮	-	3	2423400	3033400	2616500	86899	25627000	185030	165700	280690	106280	191780	225530	226300
Lmmp003817	Positive	535.11	287.05	534.101	C24H22O14	[M+H]+	-	Kaempferol-3-O-(6''-malonyl)glucoside*	山奈酚-3-O-(6''-丙二酰)葡萄糖苷*	Flavonoids	黄酮	Flavonols	黄酮醇	-	3	2165600	2889400	2889900	95168	23948000	189020	144460	287560	118150	183090	208850	239000
Lmhp010908	Positive	536.37	184.07	535.364	C27H54NO7P	[M+H]+	-	LysoPC 19:1	溶血磷脂酰胆碱 19:1	Lipids	脂质	LPC	溶血磷脂酰胆碱	-	3	8747.7	6366.9	5871.3	2180.6	3292.5	3342.2	8327.7	8610.9	14027	20594	12674	5719.6
Zmcn003729	Negative	535.18	373.13	536.189	C26H32O12	[M-H]-	-	1-Hydroxypinoresinol-4'-O-Glucoside	1-羟基松脂醇-4'-O-葡萄糖苷	Lignans and Coumarins	木脂素和香豆素	Lignans	木脂素	-	3	220780	190450	207840	69235	155920	81302	123610	225710	124370	170640	453450	262570
pmn001375	Negative	535.18	373.13	536.189	C26H32O12	[M-H]-	-	1-Hydroxypinoresinol-1-O-Glucoside	1-羟基松脂醇-1-O-葡萄糖苷	Lignans and Coumarins	木脂素和香豆素	Lignans	木脂素	81495-71-8	3	220780	190450	207840	69235	155920	81302	123610	225710	124370	170640	453450	262570
Lmhp009890	Positive	546.36	184.07	545.348	C28H52NO7P	[M+H]+	-	LysoPC 20:3	溶血磷脂酰胆碱 20:3	Lipids	脂质	LPC	溶血磷脂酰胆碱	1199257-41-4	3	8120.5	12171	9385.3	8729.3	5472.6	4720.9	7721.9	9530	10169	8019.9	9909.8	7669.1
pmd0146	Positive	548.37	184.07	547.364	C28H54NO7P	[M+H]+	-	LysoPC 20:2(2n isomer)	溶血磷脂酰胆碱 20:2(2n异构)	Lipids	脂质	LPC	溶血磷脂酰胆碱	-	3	4588.5	7275	6231.5	4142.7	2856	3725.2	9	9	9	10044	6945	7933.3
pmd0147	Positive	548.37	184.07	547.364	C28H54NO7P	[M+H]+	-	LysoPC 20:2	溶血磷脂酰胆碱 20:2	Lipids	脂质	LPC	溶血磷脂酰胆碱	-	3	3791.8	5849.6	5758	5510.5	3937.8	3392.8	5007.4	7788.9	4281.1	10847	8142.8	4309.9
Lmhp011549	Positive	550.39	184.07	549.379	C28H56NO7P	[M+H]+	-	LysoPC 20:1	溶血磷脂酰胆碱 20:1	Lipids	脂质	LPC	溶血磷脂酰胆碱	-	3	6957.9	8803.7	7849.3	8162	4243.4	4419.1	6417.9	8168	6862.4	9127	2673.7	6624
pmp000589	Positive	551.1	303.05	550.096	C24H22O15	[M+H]+	-	Quercetin-7-O-(6''-malonyl)glucoside	槲皮素-7-O-(6''-丙二酰)葡萄糖苷	Flavonoids	黄酮	Flavonols	黄酮醇	-	1	358670	410640	314790	34802	4020000	95642	33523	47037	54574	84333	62011	153340
Hmln002355	Negative	549.2	387.15	550.205	C27H34O12	[M-H]-	-	5'-Methoxymatairesinoside	5'-甲氧基罗汉松脂苷	Lignans and Coumarins	木脂素和香豆素	Lignans	木脂素	1691201-82-7	3	351890	317210	315350	166420	320780	122030	362930	134600	297390	447090	329750	418600
pmd0143	Positive	552.4	184.07	551.395	C28H58NO7P	[M+H]+	-	LysoPC 20:0	溶血磷脂酰胆碱 20:0	Lipids	脂质	LPC	溶血磷脂酰胆碱	108341-80-6	3	5768	4390.4	4405.7	9	9	9	6872.3	11063	8616.5	1539.9	4256.8	2247.6
pma0702	Positive	558.28	207.07	557.274	C29H39N3O8	[M+H]+	C21170	N1,N8-Bis(sinapoyl)spermidine	N1,N8-双(芥子酰)亚精胺	Alkaloids	生物碱	Phenolamine	酚胺	-	3	729950	1196100	1040900	386620	240590	1394100	1676500	1282600	145740	681680	1379300	369130
Rfmb25702	Negative	561.2	357.13	562.205	C28H34O12	[M-H]-	-	Pinoresinol-4-O-(6''-acetyl)glucoside	松脂醇-4-O-(6''-乙酰)葡萄糖苷	Lignans and Coumarins	木脂素和香豆素	Lignans	木脂素	-	3	92082	87577	95734	20827	112070	329220	8240.9	31774	65159	92150	49640	30407
HJAP064	Positive	565.12	317.08	564.088	C25H24O15	[M+H]+	-	Isorhamnetin-3-O-(6''-malonyl)glucoside	异鼠李素-3-O-(6''-丙二酰)葡萄糖苷	Flavonoids	黄酮	Flavonols	黄酮醇	-	3	29195	38564	29779	4137	234080	8770	1183.4	4650.3	20458	12134	6330.8	33285
pmp000237	Positive	579.13	283.06	578.127	C26H26O15	[M+H]+	-	Apigenin-6-C-(2''-glucuronyl)xyloside	芹菜素-6-C-(2''-葡萄糖醛酸基)木糖苷	Flavonoids	黄酮	Flavonoid carbonoside	黄酮碳糖苷	-	3	25315	36782	15686	41671	18454	26221	8280.2	8131.4	21847	28488	21533	23963
MWSHY0171	Positive	579.15	409.09	578.142	C30H26O12	[M+H]+	C17639	Procyanidin B2	原花青素 B2	Tannins	鞣质	Proanthocyanidins	原花青素	29106-49-8	1	1020600	1185000	1133900	1604100	657410	935610	607710	709030	828560	1404600	660720	1262700
pme0436	Negative	577.14	407.08	578.142	C30H26O12	[M-H]-	-	Procyanidin B3	原花青素 B3	Tannins	鞣质	Proanthocyanidins	原花青素	23567-23-9	1	952620	706630	728400	692430	274420	400290	544140	457370	526680	927940	544360	813880
Lmpp003930	Positive	579.15	271.06	578.142	C30H26O12	[M+H]+	-	Apigenin-7-O-(6''-p-Coumaryl)glucoside	芹菜素-7-O-(6''-对香豆酰)葡萄糖苷	Flavonoids	黄酮	Flavones	黄酮	-	3	9094.9	8263	15446	7119.6	14216	18181	7343.5	8202.6	9185.5	6471.7	9	15603
mws0836	Negative	577.14	425.1	578.142	C30H26O12	[M-H]-	-	Procyanidin B1	原花青素 B1	Tannins	鞣质	Proanthocyanidins	原花青素	20315-25-7	1	1359700	1397800	1422300	1478800	1003200	1041900	555730	508180	1089300	1654900	1197000	1812400
pmn001667	Negative	577.14	407.08	578.142	C30H26O12	[M-H]-	C10238	Procyanidin B4	原花青素 B4	Tannins	鞣质	Proanthocyanidins	原花青素	29106-51-2	1	166060	175770	158760	239820	171090	212060	56410	79972	117770	232890	150720	223180
pme0368	Positive	579.17	271.01	578.164	C27H30O14	[M+H]+	-	Apigenin-7-O-rutinoside (Isorhoifolin)	芹菜素-7-O-芸香糖苷 (异野漆树苷)	Flavonoids	黄酮	Flavones	黄酮	552-57-8	3	14476	42916	31199	57860	43126	48820	11014	17215	22024	44986	24412	58764
MWSHY0201	Positive	579.17	287.06	578.164	C27H30O14	[M+H]+	C16981	Kaempferol-3,7-O-dirhamnoside (Kaempferitrin)	山奈酚-3,7-O-二鼠李糖苷 (山奈苷)	Flavonoids	黄酮	Flavonols	黄酮醇	482-38-2	3	52928	109350	63425	154990	86981	87381	32915	33194	41681	69767	53068	88808
HJAP148	Positive	581.15	287.06	580.142	C26H28O15	[M+H]+	-	Kaempferol-3-O-sambubioside	山奈酚-3-O-桑布双糖苷	Flavonoids	黄酮	Flavonols	黄酮醇	27661-51-4	3	209210	329630	248790	632200	517740	68332	165300	225030	31540	233820	346430	158470
Zmhn001446	Negative	579.21	417.16	580.216	C28H36O13	[M-H]-	C10890	Syringaresinol-4'-O-glucoside	丁香树脂酚-4'-O-葡萄糖苷	Lignans and Coumarins	木脂素和香豆素	Lignans	木脂素	7374-79-0	3	223560	198680	190240	136550	250750	109920	215880	108440	164220	165110	146760	174660
pmb0492	Positive	584.28	325	583.268	C34H37N3O6	[M+H]+	-	N',N'',N'''-p-Coumaroyl-cinnamoyl-caffeoyl spermidine	N',N'',N'''-对香豆酰肉桂酰咖啡酰亚精胺	Alkaloids	生物碱	Phenolamine	酚胺	-	3	4191.1	6473.5	5395.9	1064.7	2704.4	1619.2	5327.8	549.19	2133.8	8523.3	11280	8991.9
Lmfn004769	Negative	585.09	301.03	586.096	C27H22O15	[M-H]-	-	Quercetin-3-O-(4''-O-galloyl)arabinoside	槲皮素-3-O-(4''-O-没食子酰)阿拉伯糖苷	Flavonoids	黄酮	Flavonols	黄酮醇	-	3	131350	128770	120850	33963	122030	95756	49487	75918	205950	147990	109230	83581
Lmmp003672	Positive	593.17	441.11	592.158	C31H28O12	[M+H]+	-	8,8'-Methylenebiscatechin	8,8'-亚甲基双儿茶素	Flavonoids	黄酮	Flavanols	黄烷醇类	81555-08-0	3	11419	13933	7272.6	7404.2	10389	20593	9695.6	9711.9	15882	26434	24832	23774
HJN074	Negative	591.15	289.07	592.158	C31H28O12	[M-H]-	-	Procyanidin A6	原花青素 A6	Tannins	鞣质	Proanthocyanidins	原花青素	-	3	29741	25128	27266	15109	13622	33228	10356	12063	23910	60989	35282	53479
Lmyp004318	Positive	595.14	287.06	594.137	C30H26O13	[M+H]+	-	Kaempferol-3-O-(6''-p-Coumaroyl)galactoside*	山奈酚-3-O-(6''-对香豆酰)半乳糖苷*	Flavonoids	黄酮	Flavonols	黄酮醇	-	1	757900	1038400	886230	700390	314970	682780	347710	981570	1257000	943450	1094800	2116900
Lmyp004407	Positive	595.14	287.05	594.137	C30H26O13	[M+H]+	-	Kaempferol-3-O-(2''-p-Coumaroyl)galactoside	山奈酚-3-O-(2''-对香豆酰)半乳糖苷	Flavonoids	黄酮	Flavonols	黄酮醇	-	1	1715200	2282600	1971800	2492000	3152600	2734600	1188200	2133800	2366800	2297200	2533000	2914700
MWSHY0161	Positive	595.14	287.06	594.137	C30H26O13	[M+H]+	C17140	Kaempferol-3-O-(6''-p-Coumaroyl)glucoside (Tiliroside)*	山奈酚-3-O-(6''-对香豆酰)葡萄糖苷 (银锻苷)*	Flavonoids	黄酮	Flavonols	黄酮醇	20316-62-5	1	768630	1020100	904260	605450	332590	624050	357980	906320	1143000	1036800	1030000	2470400
MWSslk146	Positive	595.17	433.12	594.159	C27H30O15	[M+H]+	-	4'-O-Glucosylvitexin	牡荆素葡萄糖苷	Flavonoids	黄酮	Flavonoid carbonoside	黄酮碳糖苷	38950-94-6	3	9283.7	13003	11146	46036	6566.4	10194	12074	22898	24950	17645	25615	10212
MWSHY0050	Positive	595.17	287.05	594.159	C27H30O15	[M+H]+	C21833	Kaempferol-3-O-rutinoside(Nicotiflorin)*	山奈酚-3-O-芸香糖苷(烟花苷)*	Flavonoids	黄酮	Flavonols	黄酮醇	17650-84-9	3	5313500	7855200	7202100	3891100	2877000	2361800	1324800	22671000	1340600	366390	13123000	2722900
MWSHY0080	Positive	595.17	287.06	594.159	C27H30O15	[M+H]+	C12630	Luteolin-7-O-neohesperidoside (Lonicerin)*	木犀草素-7-O-新橘皮糖苷 (忍冬苷)*	Flavonoids	黄酮	Flavones	黄酮	25694-72-8	3	5212800	7630400	6169100	3264000	3120600	1946400	1509800	21471000	1327300	340250	12348000	2663700
Lmjp002867	Positive	595.17	287.05	594.159	C27H30O15	[M+H]+	-	Kaempferol-3-O-neohesperidoside*	山奈酚-3-O-新橙皮糖苷*	Flavonoids	黄酮	Flavonols	黄酮醇	32602-81-6	3	6046300	9251100	7409100	3205700	3391000	2106400	1777200	21771000	1890000	377830	13585000	3181900
Lmjp002596	Positive	597.14	303.05	596.138	C26H28O16	[M+H]+	C12637	Quercetin-3-O-sambubioside*	槲皮素-3-O-桑布双糖苷*	Flavonoids	黄酮	Flavonols	黄酮醇	83048-35-5	1	1771200	2689800	2384000	4587400	4231000	577100	1201200	389980	470440	3238900	4357400	2669000
Lmtp004044	Positive	597.14	303.04	596.138	C26H28O16	[M+H]+	-	Quercetin-3-O-apiosyl(1→2)galactoside*	槲皮素-3-O-芹糖基(1→2)半乳糖苷*	Flavonoids	黄酮	Flavonols	黄酮醇	-	1	1691200	2771500	2580900	5552400	6276200	504540	1303400	379210	555310	3279100	3934900	2377700
Lmyn005006	Negative	595.15	287.06	596.153	C30H28O13	[M-H]-	-	Eriodictyol-7-O-(6''-O-p-coumaroyl)glucoside	圣草酚-7-O-(6''-O-对香豆酰)葡萄糖苷	Flavonoids	黄酮	Flavanones	二氢黄酮	-	3	157910	134140	151830	68126	160620	125930	93451	184260	131620	292120	173930	174330
Lmyp003348	Positive	601.12	287.06	600.112	C28H24O15	[M+H]+	-	Kaempferol-3-O-(6''-galloyl)galactoside	山奈酚-3-O-(6''-没食子酰)半乳糖苷	Flavonoids	黄酮	Flavonols	黄酮醇	-	2	1404200	2019100	1718000	2458600	3425500	1631900	1050400	1811500	1250200	2242600	1823200	1376000
Lmyp003500	Positive	601.12	287.06	600.112	C28H24O15	[M+H]+	-	Kaempferol-3-O-(2''-galloyl)galactoside	山奈酚-3-O-(2''-没食子酰)半乳糖苷	Flavonoids	黄酮	Flavonols	黄酮醇	-	2	1546100	1971700	1946400	2011200	3437400	1576700	1089200	1528300	1099600	2169900	2067600	1402500
Lmyp004022	Positive	601.12	287.06	600.112	C28H24O15	[M+H]+	-	Kaempferol-3-O-(2''-galloyl)glucoside	山奈酚-3-O-(2''-没食子酰)葡萄糖苷	Flavonoids	黄酮	Flavonols	黄酮醇	76343-90-3	2	113570	75993	87110	86628	99614	112100	58110	102030	88587	135260	123060	108700
Lmyp003599	Positive	601.12	287.06	600.112	C28H24O15	[M+H]+	-	Kaempferol-3-O-(6''-galloyl)glucoside	山奈酚-3-O-(6''-没食子酰)葡萄糖苷	Flavonoids	黄酮	Flavonols	黄酮醇	56317-05-6	1	8848500	11987000	10189000	17528000	9679500	19597000	6249300	8282100	6353800	10601000	11383000	7434900
Lmyn004037	Negative	601.12	439.09	602.127	C28H26O15	[M-H]-	-	Eriodictyol-7-O-(6''-O-galloyl)glucoside	圣草酚-7-O-(6''-O-没食子酰)葡萄糖苷	Flavonoids	黄酮	Flavanones	二氢黄酮	-	3	27579	25403	22203	6211.1	22244	9858.8	8344.2	20159	17385	48679	27379	38967
Lmyp004770	Positive	611.14	147.04	610.132	C30H26O14	[M+H]+	-	Quercetin-3-O-(2''-O-p-Coumaroyl)glucoside	槲皮素-3-O-(2''-O-对香豆酰)葡萄糖苷	Flavonoids	黄酮	Flavonols	黄酮醇	-	1	276010	317670	321400	167840	687120	592440	95786	134410	335390	316950	134530	259750
Lmmp000897	Positive	611.14	287.05	610.132	C30H26O14	[M+H]+	-	Gallocatechin-(4α→8)-gallocatechin	没食子儿茶素-(4α→8)-没食子儿茶素	Flavonoids	黄酮	Flavanols	黄烷醇类	-	2	3579600	5854600	4281900	3333000	2567600	2459600	3508100	4648900	2934400	4794300	5755300	4851500
Lmyp004052	Positive	611.14	147.04	610.132	C30H26O14	[M+H]+	-	Quercetin-3-O-(6''-O-p-Coumaroyl)galactoside	槲皮素-3-O-(6''-O-对香豆酰)半乳糖苷	Flavonoids	黄酮	Flavonols	黄酮醇	-	1	766860	955150	862850	548050	186090	1383500	123120	487560	1698600	942820	545140	4993400
Lmdp004267	Positive	611.14	147.04	610.132	C30H26O14	[M+H]+	-	Quercetin-3-O-(6''-O-p-Coumaroyl)glucoside	槲皮素-3-O-(6''-O-对香豆酰)葡萄糖苷	Flavonoids	黄酮	Flavonols	黄酮醇	-	1	751290	1062000	992160	449860	1668700	1877700	229820	667260	1016900	1160900	625330	1144000
Lmjp002461	Positive	611.16	303.05	610.153	C27H30O16	[M+H]+	-	Quercetin-3-O-neohesperidoside	槲皮素-3-O-新橘皮糖苷	Flavonoids	黄酮	Flavonols	黄酮醇	117611-67-3	3	26290	35302	33816	16770	17116	48774	32134	41458	26689	20301	63963	22542
MWSHY0067	Positive	611.16	303.05	610.153	C27H30O16	[M+H]+	C05625	Quercetin-3-O-rutinoside (Rutin)	槲皮素-3-O-芸香糖苷 (芦丁)	Flavonoids	黄酮	Flavonols	黄酮醇	153-18-4	3	1960400	2661000	2582700	1295000	998420	891570	286230	8341800	698820	74161	5107700	594180
Lmbp002592	Positive	611.16	287.05	610.153	C27H30O16	[M+H]+	-	Kaempferol-3,7-O-diglucoside	山奈酚-3,7-O-双葡萄糖苷	Flavonoids	黄酮	Flavonols	黄酮醇	25615-14-9	3	6807500	5031800	6471900	4047900	3084500	2581000	3817100	5555400	3485600	6413900	8020000	5643600
Hmpp002612	Positive	611.16	287.05	610.153	C27H30O16	[M+H]+	-	Luteolin-7-O-gentiobioside	木犀草素-7-O-龙胆双糖苷	Flavonoids	黄酮	Flavones	黄酮	-	1	126010	114310	115650	9	9	9	229050	103590	101930	111880	99094	9
Zmxp003107	Positive	611.16	287.06	610.153	C27H30O16	[M+H]+	-	Luteolin-7,3'-di-O-glucoside	木犀草素-7,3'-O-二葡萄糖苷	Flavonoids	黄酮	Flavones	黄酮	52187-80-1	3	837680	1141300	936770	641940	573790	517610	1188900	1190500	813320	912920	896400	1070700
mws4134	Negative	611.14	306.08	612.152	C20H32N6O12S2	[M-H]-	C00127	Oxiglutatione	氧化谷胱甘肽	Amino acids and derivatives	氨基酸及其衍生物	Amino acids and derivatives	氨基酸及其衍生物	27025-41-8	3	68665	50327	64908	9	95840	87495	9114.6	44807	36074	85031	79516	96216
Lmyp003873	Positive	617.11	153.02	616.106	C28H24O16	[M+H]+	-	Quercetin-3-O-(2''-O-galloyl)glucoside	槲皮素-3-O-(2''-O-没食子酰)葡萄糖苷	Flavonoids	黄酮	Flavonols	黄酮醇	69624-79-9	2	157170	229510	232700	213750	250250	352950	102390	91022	154840	188300	289960	207590
Lmyp003349	Positive	617.11	153.02	616.106	C28H24O16	[M+H]+	-	Quercetin-3-O-(6''-O-galloyl)glucoside	槲皮素-3-O-(6''-O-没食子酰)葡萄糖苷	Flavonoids	黄酮	Flavonols	黄酮醇	56316-75-7	1	17248000	22356000	18142000	16765000	22589000	31750000	9504700	12113000	18967000	20455000	22793000	22375000
MWSHY0199	Positive	617.11	303.05	616.106	C28H24O16	[M+H]+	-	Quercetin-3-O-(6''-O-galloyl)galactoside	槲皮素-3-O-(6''-O-没食子酰)半乳糖苷	Flavonoids	黄酮	Flavonols	黄酮醇	53171-28-1	2	16659000	19962000	17901000	19355000	31525000	29197000	10440000	13142000	18076000	19854000	21811000	20353000
Lmzp010525	Positive	619.4	437.34	618.392	C39H54O6	[M+H]+	-	Querspicatin A	Querspicatin A	Terpenoids	萜类	Triterpene	三萜	126240-04-8	1	262360	319780	292290	213980	222510	183060	243650	252910	321150	396650	413790	343950
pmp000781	Positive	619.4	437.34	618.392	C39H54O6	[M+H]+	-	p-Coumaroyleuscaphic acid	对香豆酰蔷薇酸	Terpenoids	萜类	Triterpene	三萜	-	1	311220	316880	294520	134230	211980	200860	360240	261210	411210	654300	577630	587210
MWSHY0064	Positive	625.17	317.07	624.169	C28H32O16	[M+H]+	-	Isorhamnetin-3-O-neohesperidoside*	异鼠李素-3-O-新橙皮糖苷*	Flavonoids	黄酮	Flavonols	黄酮醇	55033-90-4	3	433600	682420	564750	701820	706120	468580	151800	433660	639610	28423	496240	824890
MWSHY0135	Positive	625.18	317.08	624.169	C28H32O16	[M+H]+	-	Isorhamnetin-3-O-rutinoside (Narcissin)*	异鼠李素-3-O-芸香糖苷 (水仙苷)*	Flavonoids	黄酮	Flavonols	黄酮醇	604-80-8	3	423020	514670	420710	639440	643480	426280	135390	417320	659140	26037	492170	637790
Lmtp003677	Positive	627.16	303.04	626.148	C27H30O17	[M+H]+	C12667	Quercetin-3-O-sophoroside (Baimaside)	槲皮素-3-O-槐糖苷 (白麻苷)	Flavonoids	黄酮	Flavonols	黄酮醇	18609-17-1	1	775220	1168900	866680	661000	479650	843310	925870	931320	1484000	765190	979740	1429200
Lmhn002379	Negative	633.07	301	634.079	C27H22O18	[M-H]-	-	Strictinin	木麻黄素	Tannins	鞣质	Tannin	鞣质	517-46-4	1	884080	762490	786470	445360	524000	413750	143300	516350	512140	1194900	844910	1503600
Cmhn001271	Negative	633.08	301	634.08	C27H22O18	[M-H]-	-	Gemin D	水杨梅丁素	Tannins	鞣质	Tannin	鞣质	84744-46-7	1	259710	236520	229350	230390	349610	329540	9	9	9	633060	227690	216280
Lmsn001477	Negative	633.07	301	634.081	C27H22O18	[M-H]-	-	1-O-Galloyl-4,6-(S)-HHDP-β-D-glucose	1-O-没食子酰-4,6-(S)-六羟基二苯甲酰基-β-D-葡萄糖	Phenolic acids	酚酸类	Phenolic acids	酚酸类	-	1	369830	424080	395070	164800	145230	344510	237970	373520	331980	596180	618470	670110
Lmsn002110	Negative	633.07	301	634.081	C27H22O18	[M-H]-	C10219	Corilagin	鞣料云实素	Tannins	鞣质	Tannin	鞣质	23094-69-1	3	958240	791650	844590	459990	551670	352260	177740	540960	586500	1402500	727180	1778000
Lmyn003256	Negative	633.07	301	634.081	C27H22O18	[M-H]-	-	Isocorilagin	异鞣云实素	Tannins	鞣质	Tannin	鞣质	-	1	941360	804370	802030	554040	624510	462550	189730	571360	637180	1273800	763260	2530200
Lmsn003088	Negative	635.09	169.01	636.096	C27H24O18	[M-H]-	-	1,4,6-Tri-O-galloyl-β-D-glucose	1,4,6-三-O-没食子酰-β-D-葡萄糖	Phenolic acids	酚酸类	Phenolic acids	酚酸类	94513-58-3	2	27223	37365	27996	17239	21398	11072	31243	22275	45929	106440	17466	50062
Lmsn003023	Negative	635.09	169.01	636.096	C27H24O18	[M-H]-	C17458	1,3,6-Tri-O-galloyl-β-D-glucose	1,3,6-三-O-没食子酰-β-D-葡萄糖	Phenolic acids	酚酸类	Phenolic acids	酚酸类	18483-17-5	2	62710	44569	32075	18679	15231	6234.9	47506	32986	41918	114100	16299	63148
Lmfn001062	Negative	635.09	169.01	636.096	C27H24O18	[M-H]-	-	2,4,6-Tri-O-galloyl-D-glucose	2,4,6-三-O-没食子酰-D-葡萄糖	Phenolic acids	酚酸类	Phenolic acids	酚酸类	108043-99-8	3	51055	29042	45571	8277.5	9	4961.7	43560	37897	43741	112870	19110	70459
Hmcp001578	Positive	641.17	479.11	640.163	C28H32O17	[M+H]+	-	Isorhamnetin-3,7-O-diglucoside	异鼠李素-3,7-O-二葡萄糖苷	Flavonoids	黄酮	Flavonols	黄酮醇	6758-51-6	3	43005	56342	59962	25838	9961.1	37049	40629	23000	76439	47250	89055	120160
Lmmp006479	Positive	653.15	271.06	652.143	C32H28O15	[M+H]+	-	Apigenin-7-O-(2''-Sinapoyl)glucuronide	芹菜素-7-O-(2''-芥子酰)葡萄糖醛酸苷	Flavonoids	黄酮	Flavones	黄酮	-	3	5015.2	3818.2	2724.2	2313.5	8239.1	3047.9	9	9	9	6850.9	2503.9	4491.8
pmb0530	Positive	664.12	136.2	663.109	C21H27N7O14P2	[M+H]+	C00003	Nicotinic acid adenine dinucleotide	烟酸腺嘌呤二核苷酸	Nucleotides and derivatives	核苷酸及其衍生物	Nucleotides and derivatives	核苷酸及其衍生物	53-84-9	3	17951	22688	22305	21876	34033	23568	5886.8	4633.9	7665.3	10103	13547	25247
Hmqp003184	Positive	667.15	287.06	666.143	C29H30O18	[M+H]+	-	Luteolin-7-O-(6''-malonyl)glucoside-5-O-arabinoside	木犀草素-7-O-(6''-丙二酰)葡萄糖苷-5-O-阿拉伯糖苷	Flavonoids	黄酮	Flavones	黄酮	-	3	18241	22486	15488	780.15	9	741.92	19575	160970	28902	73734	111790	14648
Lmqn000213	Negative	665.21	341.11	666.222	C24H42O21	[M-H]-	C01613	Stachyose	水苏糖	Others	其它类	Saccharides and Alcohols	糖及醇类	470-55-3	3	8822.6	7467.3	6000.1	9	9	9	9	9	9	10187	7710.6	11953
Lmhp008513	Positive	677.37	261.22	676.367	C33H56O14	[M+H]+	-	2-α-Linolenoyl-glycerol-1,3-di-O-glucoside	2-α-亚麻酸甘油酯-1,3-二-O-葡萄糖苷	Lipids	脂质	Glycerol ester	甘油酯	-	2	65852	51201	60933	19550	66489	16755	37761	65189	99443	68726	78678	94232
Lmhp008744	Positive	677.37	261.22	676.367	C33H56O14	[M+H]+	-	1-α-Linolenoyl-glycerol-2,3-di-O-glucoside	1-α-亚麻酸甘油酯-2,3-二-O-葡萄糖苷	Lipids	脂质	Glycerol ester	甘油酯	-	1	46272	32708	29364	2752.1	8353.4	1887.9	36073	49107	59908	25902	35478	25692
Lmhp009384	Positive	679.39	263.24	678.383	C33H58O14	[M+H]+	-	1-Linoleoylglycerol-2,3-di-O-glucoside	1-亚油酰甘油酯-2,3-二-O-葡萄糖苷	Lipids	脂质	Glycerol ester	甘油酯	-	3	4254.8	3342	2719.9	9	9	9	4271.4	6165.3	10044	4798.7	4312.9	4090.6
Lmhp009190	Positive	679.39	263.24	678.383	C33H58O14	[M+H]+	-	2-Linoleoylglycerol-1,3-di-O-glucoside	2-亚油酰甘油酯-1,3-二-O-葡萄糖苷	Lipids	脂质	Glycerol ester	甘油酯	-	3	4821.6	5713.8	6386	2430.8	4712.5	1780.1	3806	7568.1	10894	8472	9596.1	6515.1
pme2651	Negative	742.1	620.1	743.076	C21H28N7O17P3	[M-H]-	C00006	NADP (Nicotinamide adenine dinucleotide phosphate)	烟酰胺腺嘌呤二核苷酸磷酸	Nucleotides and derivatives	核苷酸及其衍生物	Nucleotides and derivatives	核苷酸及其衍生物	53-59-8	3	31151	23395	26016	52688	22738	65712	1491.5	5221.4	6695.2	8494.5	8555.5	15959
Lmyp003857	Positive	753.13	287.06	752.122	C35H28O19	[M+H]+	-	Kaempferol-3-O-(2'',6''-digalloyl)glucoside	山奈酚-3-O-(2'',6''-二没食子酰)葡萄糖苷	Flavonoids	黄酮	Flavonols	黄酮醇	-	3	16036	29805	25872	24187	10608	21017	30549	53445	37163	72043	36516	44473
Lmsp003161	Positive	757.22	287.06	756.211	C33H40O20	[M+H]+	-	Kaempferol-3-O-sophoroside-7-O-rhamnoside	山奈酚-3-O-槐糖苷-7-O-鼠李糖苷	Flavonoids	黄酮	Flavonols	黄酮醇	-	3	5718.9	10252	10355	6385.3	1531.1	1461.4	7935.3	16436	11565	2860.9	6416.8	3575.4
Lmpp003268	Positive	757.22	287.06	756.211	C33H40O20	[M+H]+	-	Kaempferol-3-O-rutinoside-7-O-glucoside	山奈酚-3-O-芸香糖苷-7-O-葡萄糖苷	Flavonoids	黄酮	Flavonols	黄酮醇	-	3	11612	10091	12654	5406.6	12895	5405.4	6329.9	29443	9049	4588.7	17453	6284.4
pmp001105	Positive	757.22	287.06	756.211	C33H40O20	[M+H]+	-	Kaempferol-3-O-neohesperidoside-7-O-glucoside	山奈酚-3-O-新橙皮糖苷-7-O-葡萄糖苷	Flavonoids	黄酮	Flavonols	黄酮醇	-	3	5718.9	10252	10355	6385.3	1531.1	1461.4	7935.3	16436	11565	2860.9	6416.8	3575.4
Lmqp002170	Positive	773.21	449.11	772.206	C33H40O21	[M+H]+	C12635	Kaempferol-3-O-sophorotrioside	山奈酚-3-O-槐三糖苷	Flavonoids	黄酮	Flavonols	黄酮醇	80714-53-0	3	35571	45394	36433	58798	46333	16517	50155	26681	19746	26354	38212	46448
Cmhn001369	Negative	783.07	481.06	784.075	C34H24O22	[M-H]-	-	Casuariin	木麻黄鞣质	Tannins	鞣质	Tannin	鞣质	79786-04-2	3	606550	509260	536690	435560	564650	355970	323190	406060	504590	528820	381910	664190
Hmqn002062	Negative	783.07	301.01	784.076	C34H24O22	[M-H]-	C10236	Pedunculagin	长梗马兜铃素	Tannins	鞣质	Tannin	鞣质	7045-42-3	3	405430	286410	358170	9	635700	340000	258420	212590	364540	300790	9	497440
Lmsn001369	Negative	783.07	301	784.076	C34H24O22	[M-H]-	-	Granatin A	石榴皮苦素 A	Tannins	鞣质	Tannin	鞣质	73683-70-2	3	1162200	981220	931230	814240	956600	771070	482150	653950	838590	936810	768700	1171900
Lmsn002071	Negative	785.08	301	786.092	C34H26O22	[M-H]-	C10241	Tellimagrandin I	特里马素 I	Tannins	鞣质	Tannin	鞣质	79786-08-6	3	414410	325740	451720	178780	167910	186190	279430	172140	313290	598580	304860	717590
MWS20203	Negative	785.08	301	786.092	C34H26O22	[M-H]-	-	Tercatain	Tercatain	Tannins	鞣质	Tannin	鞣质	103744-87-2	2	108690	114600	151570	99748	65724	57915	44500	56779	106220	191250	91516	232880
Lmsn003364	Negative	785.08	301	786.092	C34H26O22	[M-H]-	-	1,3-Di-O-galloyl-4,6-(S)-HHDP-β-D-glucose	1,3-双-O-没食子酰-4,6-(S)-六羟基二苯甲酰基-β-D-葡萄糖	Tannins	鞣质	Tannin	鞣质	87687-52-3	3	358820	292330	346970	184410	205140	158620	235930	220620	303160	576700	320870	650770
pmn001534	Negative	787.1	617.08	788.107	C34H28O22	[M-H]-	C04516	1,2,3,6-Tetra-O-galloyl-β-D-glucose	1,2,3,6-四-O-没食子酰-β-D-葡萄糖	Phenolic acids	酚酸类	Phenolic acids	酚酸类	79886-50-3	3	2721100	2327600	2132600	787740	771650	500640	569420	778130	1417300	7283400	549410	2760700
pmb2947	Negative	865.2	407.1	866.206	C45H38O18	[M-H]-	-	Catechin-catechin-catechin	三儿茶素	Flavonoids	黄酮	Flavanols	黄烷醇类	-	1	113840	83684	81581	122930	42166	47114	56752	29296	56258	126640	58385	128710
pmn001646	Negative	865.2	577.14	866.206	C45H38O18	[M-H]-	C17624	Procyanidin C1	原花青素 C1	Tannins	鞣质	Proanthocyanidins	原花青素	37064-30-5	1	222700	192780	186740	261190	118510	112150	139580	95540	141740	281310	121580	232750
pmn001647	Negative	865.2	713.16	866.206	C45H38O18	[M-H]-	-	Procyanidin C2	原花青素 C2	Tannins	鞣质	Proanthocyanidins	原花青素	37064-31-6	1	183870	150830	143160	217340	91306	89000	96892	53406	140340	239360	82612	168240
Lmzn002005	Negative	933.07	613.04	934.071	C41H26O26	[M-H]-	-	Vescalagin	栎木素	Tannins	鞣质	Tannin	鞣质	36001-47-5	1	711700	484380	573600	760720	675600	497150	277280	378780	559640	346260	372080	466130
Cmhn001611	Negative	935.09	633.08	936.086	C41H28O26	[M-H]-	C10212	Casuarictin	木麻黄鞣亭	Tannins	鞣质	Tannin	鞣质	79786-00-8	3	232560	195600	225150	90320	95262	38853	79482	210690	210290	392830	120710	530810
MWS20207	Negative	939.11	769.09	940.118	C41H32O26	[M-H]-	C04576	1,2,3,4,6-Penta-O-galloyl-β-D-glucose	1,2,3,4,6-五-O-没食子酰-β-D-葡萄糖	Phenolic acids	酚酸类	Phenolic acids	酚酸类	14937-32-7	3	30681	22679	40167	34913	8748.2	7969.8	17393	5491.4	26980	76637	3903.1	102380
Lmzn001898	Negative	1065.11	975.07	1066.11	C46H34O30	[M-H]-	-	Grandinin	Grandinin	Tannins	鞣质	Tannin	鞣质	115166-32-0	2	331510	304620	289700	207240	215440	123720	129530	130310	261120	214790	100600	284250
Lmzn001780	Negative	1101.07	1039.07	1102.08	C48H30O31	[M-H]-	-	Castavaloninic acid	栗酸	Tannins	鞣质	Tannin	鞣质	60102-67-2	2	866130	786460	709370	1456200	1159300	1018800	208750	738420	463790	278240	622460	394250
Cmhn001843	Negative	1103.09	1059.11	1104.09	C48H32O31	[M-H]-	-	Glansrin A	Glansrin A	Tannins	鞣质	Tannin	鞣质	-	1	117410	111090	117540	105140	72346	75876	54788	87035	120840	142460	106790	163410
Lmzn002606	Negative	1205.13	915.06	1206.14	C56H38O31	[M-H]-	-	Acutissimin A	Acutissimin A	Tannins	鞣质	Tannin	鞣质	108906-66-7	3	346780	383810	306090	435240	377800	268510	94131	157620	322350	210420	256800	235540
